# Supplementary material for: Rumen and Hindgut Bacteria Are Potential Indicators for Mastitis of Mid-Lactating Holstein Dairy Cows
Source: Microorganisms. 2020 Dec 20;8(12):2042. doi: 10.3390/microorganisms8122042 (PMC7767203; doi:10.3390/microorganisms8122042)
Supplement: Supplementary file 1 [file microorganisms-08-02042-s001.zip]

Archive with 1 entries (1 files):
- microorganisms-1031374-supplementary.xlsx
