# Supplementary material for: Rumen and Hindgut Bacteria Are Potential Indicators for Mastitis of Mid-Lactating Holstein Dairy Cows
Source: Microorganisms. 2020 Dec 20;8(12):2042. doi: 10.3390/microorganisms8122042 (PMC7767203; doi:10.3390/microorganisms8122042)
Supplement: Supplementary file 1 [file microorganisms-08-02042-s001.zip › microorganisms-1031374-supplementary.xlsx]

## Sheet: TableS1
Table S1. Ingredients and chemical composition of the experimental diet.
Item	Amount
Ingredient, % of DM
Corn grain	13.99
Steam-flaked corn	12.64
Soybean meal	14.45
Molasses	1.21
Sugar beet pulp	6.69
Corn silage	22.89
Alfalfa hay	15.05
Oat hay	5.02
Beer grains	4.01
Premix1	3.6
Premix2	0.45
Composition, % of DM
CP	14.74
NDF	36.94
ADF	23.31
Lignin	4.07
Crude ash	7.37
CF	3.71
NEL (Mcal/kg)	1.59
NEM (Mcal/kg)	1.57
1Formulated to provide (%, DM): baking soda, 0.82%, Calcium bicarbonate, 0.41%, stone powder, 0.59%, fatty acid calcium, 1.23%，Salt, 0.41%，mold absorbent, 0.07%，active yeast, 0.07%.
2Formulated to provide (per kilogram of DM): 100-300 g of salt, 220,000-400,000 IU of vitamin A, 50,000-100,000 IU vitamin D3, ≥ 2,250 IU vitamin E, ≥380 mg of nicotinamide, ≥ 40 mg β-carotene, 1000-3800 mg of Zn, 8-25 mg of Se, 12.5-100 mg of I, 600 mg of Fe, 2.5-50 mg of Co, 800-3,000 mg of Mn, and 200-700 mg of Cu; water ≤100 g.

## Sheet: TableS2
Table S2: Relative abundance of rumen bacteria and SCC records of 334 dairy cows.
index		D_0__Bacteria;D_1__Bacteroidetes;D_2__Bacteroidia;D_3__Bacteroidales;D_4__Prevotellaceae;D_5__Prevotella 1	D_0__Bacteria;D_1__Bacteroidetes;D_2__Bacteroidia;D_3__Bacteroidales;D_4__Rikenellaceae;D_5__Rikenellaceae RC9 gut group	D_0__Bacteria;D_1__Firmicutes;D_2__Clostridia;D_3__Clostridiales;D_4__Ruminococcaceae;D_5__Ruminococcaceae NK4A214 group	D_0__Bacteria;D_1__Proteobacteria;D_2__Gammaproteobacteria;D_3__Aeromonadales;D_4__Succinivibrionaceae;D_5__Succinivibrionaceae UCG-001	D_0__Bacteria;D_1__Proteobacteria;D_2__Gammaproteobacteria;D_3__Aeromonadales;D_4__Succinivibrionaceae;D_5__Succinivibrionaceae UCG-002	D_0__Bacteria;D_1__Firmicutes;D_2__Clostridia;D_3__Clostridiales;D_4__Ruminococcaceae;D_5__Ruminococcus 1	D_0__Bacteria;D_1__Firmicutes;D_2__Clostridia;D_3__Clostridiales;D_4__Ruminococcaceae;D_5__Ruminococcaceae UCG-014	D_0__Bacteria;D_1__Firmicutes;D_2__Clostridia;D_3__Clostridiales;D_4__Ruminococcaceae;D_5__Ruminococcus 2	D_0__Bacteria;D_1__Firmicutes;D_2__Clostridia;D_3__Clostridiales;D_4__Lachnospiraceae;__	D_0__Bacteria;D_1__Firmicutes;D_2__Clostridia;D_3__Clostridiales;D_4__Christensenellaceae;D_5__Christensenellaceae R-7 group	D_0__Bacteria;D_1__Firmicutes;D_2__Clostridia;D_3__Clostridiales;D_4__Lachnospiraceae;D_5__Lachnospiraceae NK3A20 group	D_0__Bacteria;D_1__Firmicutes;D_2__Clostridia;D_3__Clostridiales;D_4__Lachnospiraceae;D_5__uncultured	D_0__Bacteria;D_1__Firmicutes;D_2__Clostridia;D_3__Clostridiales;D_4__Ruminococcaceae;D_5__Ruminococcaceae UCG-005	D_0__Bacteria;D_1__Bacteroidetes;D_2__Bacteroidia;D_3__Bacteroidales;D_4__Prevotellaceae;__	D_0__Bacteria;D_1__Firmicutes;D_2__Clostridia;D_3__Clostridiales;D_4__Lachnospiraceae;D_5__Butyrivibrio 2	D_0__Bacteria;D_1__Bacteroidetes;D_2__Bacteroidia;D_3__Bacteroidales;D_4__F082;D_5__uncultured rumen bacterium	D_0__Bacteria;D_1__Bacteroidetes;D_2__Bacteroidia;D_3__Bacteroidales;D_4__Prevotellaceae;D_5__Prevotellaceae UCG-001	D_0__Bacteria;D_1__Spirochaetes;D_2__Spirochaetia;D_3__Spirochaetales;D_4__Spirochaetaceae;D_5__Treponema 2	D_0__Bacteria;D_1__Bacteroidetes;D_2__Bacteroidia;D_3__Bacteroidales;D_4__Prevotellaceae;D_5__Prevotellaceae UCG-003	D_0__Bacteria;D_1__Firmicutes;D_2__Clostridia;D_3__Clostridiales;D_4__Lachnospiraceae;D_5__[Eubacterium] ruminantium group	D_0__Bacteria;D_1__Firmicutes;D_2__Clostridia;D_3__Clostridiales;D_4__Lachnospiraceae;D_5__Shuttleworthia	D_0__Bacteria;D_1__Firmicutes;D_2__Clostridia;D_3__Clostridiales;D_4__Ruminococcaceae;D_5__Saccharofermentans	D_0__Bacteria;D_1__Firmicutes;D_2__Clostridia;D_3__Clostridiales;D_4__Lachnospiraceae;D_5__Acetitomaculum	D_0__Bacteria;D_1__Firmicutes;D_2__Clostridia;D_3__Clostridiales;__;__	D_0__Bacteria;D_1__Bacteroidetes;D_2__Bacteroidia;D_3__Bacteroidales;D_4__Muribaculaceae;D_5__uncultured rumen bacterium	D_0__Bacteria;D_1__Firmicutes;D_2__Clostridia;D_3__Clostridiales;D_4__Lachnospiraceae;D_5__Lachnospira	D_0__Bacteria;D_1__Firmicutes;D_2__Clostridia;D_3__Clostridiales;D_4__Lachnospiraceae;D_5__Pseudobutyrivibrio	D_0__Bacteria;D_1__Firmicutes;D_2__Negativicutes;D_3__Selenomonadales;D_4__Acidaminococcaceae;D_5__Succiniclasticum	D_0__Bacteria;D_1__Fibrobacteres;D_2__Fibrobacteria;D_3__Fibrobacterales;D_4__Fibrobacteraceae;D_5__Fibrobacter	D_0__Bacteria;D_1__Tenericutes;D_2__Mollicutes;D_3__Mollicutes RF39;__;__	D_0__Bacteria;D_1__Bacteroidetes;D_2__Bacteroidia;D_3__Bacteroidales;D_4__F082;D_5__uncultured bacterium	D_0__Bacteria;D_1__Firmicutes;D_2__Clostridia;D_3__Clostridiales;D_4__Ruminococcaceae;D_5__CAG-352	D_0__Bacteria;D_1__Bacteroidetes;D_2__Bacteroidia;D_3__Bacteroidales;D_4__Bacteroidales RF16 group;__	D_0__Bacteria;D_1__Bacteroidetes;D_2__Bacteroidia;D_3__Bacteroidales;D_4__p-251-o5;D_5__uncultured rumen bacterium	D_0__Bacteria;D_1__Firmicutes;D_2__Clostridia;D_3__Clostridiales;D_4__Ruminococcaceae;D_5__[Eubacterium] coprostanoligenes group	D_0__Bacteria;D_1__Firmicutes;D_2__Clostridia;D_3__Clostridiales;D_4__Ruminococcaceae;__	D_0__Bacteria;D_1__Bacteroidetes;D_2__Bacteroidia;D_3__Bacteroidales;D_4__F082;__	D_0__Bacteria;D_1__Firmicutes;D_2__Clostridia;D_3__Clostridiales;D_4__Lachnospiraceae;D_5__Oribacterium	D_0__Bacteria;D_1__Patescibacteria;D_2__Gracilibacteria;D_3__Absconditabacteriales (SR1);D_4__uncultured rumen bacterium;D_5__uncultured rumen bacterium	D_0__Bacteria;D_1__Bacteroidetes;D_2__Bacteroidia;D_3__Bacteroidales;D_4__Prevotellaceae;D_5__Prevotella 7	D_0__Bacteria;D_1__Tenericutes;D_2__Mollicutes;D_3__Anaeroplasmatales;D_4__Anaeroplasmataceae;D_5__Anaeroplasma	D_0__Bacteria;D_1__Firmicutes;D_2__Clostridia;D_3__Clostridiales;D_4__Ruminococcaceae;D_5__Ruminococcaceae UCG-002	D_0__Bacteria;D_1__Firmicutes;D_2__Clostridia;D_3__Clostridiales;D_4__Ruminococcaceae;D_5__Ruminococcaceae UCG-010	D_0__Bacteria;D_1__Firmicutes;D_2__Clostridia;D_3__Clostridiales;D_4__Lachnospiraceae;D_5__[Eubacterium] ventriosum group	D_0__Bacteria;D_1__Firmicutes;D_2__Clostridia;D_3__Clostridiales;D_4__Lachnospiraceae;D_5__Lachnospiraceae AC2044 group	D_0__Bacteria;D_1__Patescibacteria;D_2__Saccharimonadia;D_3__Saccharimonadales;D_4__Saccharimonadaceae;D_5__Candidatus Saccharimonas	D_0__Bacteria;D_1__Bacteroidetes;D_2__Bacteroidia;D_3__Bacteroidales;D_4__Prevotellaceae;D_5__Prevotellaceae UCG-004	D_0__Bacteria;D_1__Firmicutes;D_2__Clostridia;D_3__Clostridiales;D_4__Lachnospiraceae;D_5__Moryella
genus	scc (×103 cells/mL)	Prevotella 1	Rikenellaceae RC9 gut group	Ruminococcaceae NK4A214 group	Succinivibrionaceae UCG-001	Succinivibrionaceae UCG-002	Ruminococcus 1	Ruminococcaceae UCG-014	Ruminococcus 2	unclassified_f_Lachnospiraceae	Christensenellaceae R-7 group	Lachnospiraceae NK3A20 group	uncultured_f_Lachnospiraceae	Ruminococcaceae UCG-005	unclassified_f_Prevotellaceae	Butyrivibrio 2	uncultured_f_F082	Prevotellaceae UCG-001	Treponema 2	Prevotellaceae UCG-003	[Eubacterium] ruminantium group	Shuttleworthia	Saccharofermentans	Acetitomaculum	unclassified_o_Clostridiales	uncultured_f_Muribaculaceae	Lachnospira	Pseudobutyrivibrio	Succiniclasticum	Fibrobacter	unclassified_o_Mollicutes RF39	uncultured_f_F082 1	CAG-352	unclassified_f_Bacteroidales RF16 group	uncultured_f_p-251-o5	[Eubacterium] coprostanoligenes group	unclassified_f_Ruminococcaceae	unclassified_f_F082	Oribacterium	uncultured_c_Absconditabacteriales (SR1)	Prevotella 7	Anaeroplasma	Ruminococcaceae UCG-002	Ruminococcaceae UCG-010	[Eubacterium] ventriosum group	Lachnospiraceae AC2044 group	Candidatus Saccharimonas	Prevotellaceae UCG-004	Moryella
D2.11	49	6.933	9.044	8.834	0.295	4.232	3.497	3.802	4.017	1.875	4.256	2.884	0.943	1.49	0.579	2.013	1.198	1.054	1.559	0.985	1.259	0.539	2.135	2.161	2.217	0.728	0.741	1.036	1.389	1.506	0.619	1.479	0.903	0.518	0.643	0.863	0.805	0.9	0.247	0.366	0	0.887	0.566	0.85	0.666	0.467	0.167	0.295	0.409
D2.12	7246	24.98	5.701	5.964	0.139	1.043	2.627	2.194	2.599	1.78	3.418	2.257	0.799	1.266	1.754	2.074	1.128	2.921	1.379	2.185	0.961	0.237	1.194	1.934	1.176	1.913	0.49	1.213	0.573	1.318	0.338	1.122	0.444	0.562	1.028	0.553	0.599	1.285	0.185	0.414	0	0.494	0.375	0.512	0.508	0.442	0.279	0.584	0.44
D2.14	11644	6.673	9.083	9.735	0.028	1.345	3.428	3.393	5.286	1.888	3.901	2.881	0.886	2.013	0.647	2.364	1.596	1.067	2.197	0.842	1.144	0.239	1.733	2.023	2.164	1.341	0.851	1.352	1.51	1.19	0.424	1.61	0.58	0.559	0.508	1.248	0.956	1.004	0.313	0.404	0	0.42	0.533	0.698	0.828	0.424	0.424	0.274	0.48
D2.16	151	17.216	9.251	6.654	0.06	2.088	2.528	2.528	2.968	1.661	3.387	2.415	0.68	1.5	1.219	1.396	1.588	1.834	0.159	1.797	0.813	0.233	1.276	2.101	2.138	0.749	0.452	0.855	1.117	0.982	0.339	1.454	0.641	0.935	0.779	0.903	0.857	1.899	0.244	0.811	0	0.666	0.362	0.723	0.309	0.412	0.698	0.401	0.38
D2.17	53	12.559	7.918	7.097	0.043	4.854	3.459	3.334	4.052	1.951	3.258	2.753	1.125	1.477	1.029	2.281	1.582	1.293	0.984	1.19	1.158	0.323	1.489	2.078	1.79	1.29	0.658	1.326	0.926	1.077	0.541	1.304	0.864	0.945	1.079	0.776	1.13	0.955	0.409	0.421	0.024	0.622	0.539	0.677	0.527	0.419	0.132	0.34	0.519
D2.18	50	28.251	3.24	5.143	7.627	1.08	3.282	3.199	2.617	1.167	1.767	1.704	0.735	1.132	2.519	0.889	0.777	2.937	1.735	1.003	0.882	0.47	1.098	1.394	1.042	1.645	0.589	0.801	0.892	1.362	0.436	0.655	0.84	0.477	0.411	0.387	0.341	0.422	0.202	0.341	0.418	0.303	0.425	0.373	0.38	0.233	0.331	0.401	0.328
D2.2	11963	11.76	7.758	9.377	0.06	1.472	3.543	3.123	5.627	1.909	3.555	3.278	0.767	1.689	1.019	2.291	0.869	1.572	1.104	0.78	1.212	0.237	2.011	1.746	1.999	1.904	0.997	1.279	0.702	0.83	0.567	1.427	1.069	0.842	0.58	1.067	0.787	0.807	0.455	0.255	0	0.5	0.535	0.727	0.677	0.55	0.115	0.245	0.457
D2.20	361	11.176	6.299	6.299	0.933	6.68	3.234	2.626	3.258	1.639	2.826	2.685	0.89	1.913	0.753	1.717	1.721	1.364	4.504	1.419	1.294	0.329	1.262	2.278	1.701	1.051	0.474	1.156	1.454	0.682	0.733	0.972	0.858	0.749	1.004	0.623	0.949	0.666	0.404	0.788	0	0.537	0.525	0.47	0.537	0.486	0.439	0.455	0.459
D2.21	91	8.255	8.328	5.168	0.063	4.293	5.255	5.085	3.488	2.076	2.044	2.396	1.117	1.657	0.686	0.809	2.466	1.313	4.662	1.19	0.876	0.344	1.374	1.064	0.971	1.07	0.781	0.56	1.178	1.613	1.016	1.35	1.19	0.573	0.544	0.777	0.745	1.42	0.227	0.686	0	0.577	0.706	0.666	0.393	0.237	0.993	0.421	0.212
D2.23	23	7.157	8.481	8.223	0.181	6.516	3.493	4.268	3.935	1.938	3.531	2.419	1.151	1.445	0.505	1.905	1.511	0.836	2.49	0.754	1.189	0.285	1.665	1.919	1.97	1.223	0.665	1.054	1.523	1.404	0.648	1.414	0.761	0.433	0.626	0.841	0.682	0.684	0.3	0.713	0	0.759	0.522	0.616	0.5	0.566	0.573	0.317	0.428
D2.24	18	14.425	6.103	6.015	0.081	1.137	3.936	2.66	5.2	2.218	3.157	3.19	0.81	1.396	0.916	2.454	1.642	1.238	3.446	1.193	1.462	0.378	1.195	2.276	1.936	1.058	0.619	1.231	0.789	0.886	0.652	1.426	0.855	0.728	0.815	0.804	1.053	0.744	0.457	0.332	0	0.756	0.462	0.546	0.736	0.523	0.325	0.289	0.437
D2.25	613	25.834	5.784	5.548	0.143	0.519	2.332	3.172	5.251	1.402	1.8	2.392	0.914	0.79	2.864	0.776	1.317	3.41	1.523	1.871	0.609	0.269	1.35	1.413	0.801	2.722	0.554	0.573	1.435	1.427	0.593	2.011	0.549	0.763	0.516	0.53	0.285	0.744	0.209	0.392	0	0.436	0.236	0.346	0.549	0.266	0.609	0.395	0.326
D2.26	131	14.241	5.473	5.506	2.537	6.139	4.435	5.315	4.014	2.734	2.075	2.596	1.196	1.288	0.999	1.192	0.971	1.249	1.382	0.475	1.166	0.644	1.201	2.04	1.275	1.665	1.104	0.879	0.495	0.609	0.89	0.9	0.92	0.506	0.524	0.51	0.752	0.362	0.491	0.909	0.156	0.421	0.425	0.48	0.342	0.401	0.397	0.208	0.41
D2.27	131	22.109	7.661	7.466	0.291	1.582	2.771	2.475	3.009	1.895	3.371	2.055	0.867	1.131	1.58	1.724	1.187	1.891	0.742	1.404	1.138	0.258	1.655	1.744	2.086	1.362	0.611	1.251	0.989	0.498	0.664	0.953	0.389	1.098	0.587	0.682	0.491	0.933	0.282	0.202	0.013	0.424	0.378	0.482	0.424	0.418	0.313	0.309	0.424
D2.28	27	16.998	5.877	6.456	0.086	1.535	3.588	3.043	4.455	2.314	2.95	2.531	1.656	1.028	1.336	2.21	1.491	1.469	0.87	1.188	1.543	0.476	1.54	2.077	1.653	1.782	0.611	1.52	0.779	0.582	0.764	0.931	0.786	0.754	0.655	0.934	0.72	0.774	0.392	0.453	0	0.485	0.564	0.407	0.525	0.564	0.473	0.389	0.557
D2.3	84	15.928	5.051	5.643	6.756	1.524	3.582	5.106	2.632	2.657	2.456	2.182	1.818	1.254	1.175	1.232	1.187	1.182	0.562	0.9	1.215	0.774	1.415	1.774	1.724	1.581	1.177	0.982	0.359	0.638	1.395	0.628	0.641	0.952	0.329	0.626	0.401	0.534	0.554	0.658	0.433	0.408	0.349	0.453	0.401	0.458	0.235	0.23	0.364
D2.30	94	33.339	3.309	5.125	0.18	1.384	2.19	1.618	2.635	1.6	1.829	1.895	0.62	1.293	1.877	1.366	1.053	2.827	3.585	1.823	0.969	0.156	0.987	1.739	1.51	2.172	0.403	0.975	0.608	0.92	0.271	0.728	0.517	0.782	1.053	0.379	0.457	0.74	0.325	0.487	0	0.475	0.397	0.199	0.571	0.379	0.253	0.584	0.457
D2.31	47	10.305	6.668	5.294	3.801	0.402	3.35	2.892	5.682	1.675	2.241	5.214	2.217	1.185	1.189	1.35	0.923	0.871	1.182	1.164	1.955	2.699	2.493	3.493	0.888	1.738	2.067	1.098	1.49	0.769	0.538	0.794	0.231	0.36	0.619	0.769	0.266	0.364	0.622	0.094	0.937	0.752	0.164	0.259	0.374	0.294	0.196	0.441	0.511
D2.32	36	9.63	7.5	9.391	0.052	2.459	5.443	3.869	4.931	2.102	3.057	3.064	0.937	1.663	0.643	1.909	1.041	0.937	1.321	0.574	1.432	0.501	1.971	1.833	2.12	1.093	0.564	1.2	0.902	1.369	0.716	0.75	1.127	0.439	0.304	1.003	0.781	0.602	0.443	0.232	0	0.339	0.771	0.66	0.654	0.581	0.674	0.252	0.46
D2.34	614	17.555	6.376	7.263	0.269	2.644	3.378	2.72	3.921	2.115	2.339	2.684	0.932	1.528	1.057	2.724	1.219	1.528	0.802	1.192	1.411	0.654	1.864	2.03	1.447	1.04	1.022	1.568	0.829	0.591	0.883	0.78	0.802	0.757	0.883	0.542	0.726	0.932	0.488	0.551	0.099	0.632	0.358	0.609	0.556	0.591	0.497	0.264	0.542
D2.35	584	39.854	3.319	3.608	0.507	3.068	2.542	1.998	2.227	1.355	1.482	1.559	0.737	0.829	2.732	1.205	0.788	2.938	1.709	1.766	0.944	0.366	0.726	1.289	0.546	1.447	0.649	0.882	0.43	0.685	0.27	0.552	0.405	0.557	0.82	0.43	0.366	0.45	0.287	0.413	0.011	0.343	0.274	0.268	0.336	0.368	0.255	0.492	0.33
D2.36	50	10.844	8.745	7.331	0.02	2.317	3.446	3.717	3.957	2.174	4.055	2.533	1.357	1.786	0.84	2.137	1.893	0.883	0.988	1.174	1.352	0.236	1.808	2.157	2.347	1.848	0.655	1.176	1.038	0.702	0.381	1.555	0.614	0.745	0.775	0.732	0.695	0.996	0.401	1.006	0	0.477	0.602	0.599	0.431	0.717	0.263	0.298	0.497
D2.37	19	10.344	5.51	5.082	1.342	16.72	3.62	4.052	3.61	1.805	2.529	2.335	1.23	1.584	0.823	1.528	1.427	1.065	1.171	1.091	1.062	0.439	1.374	1.736	1.445	1.254	0.673	0.99	0.735	0.892	0.665	1.134	0.631	0.556	0.578	0.735	0.724	0.753	0.429	0.343	0.019	0.554	0.495	0.583	0.538	0.458	0.2	0.394	0.314
D2.38	18	34.884	3.965	4.045	0.145	3.002	2.311	2.014	2.844	1.361	1.89	1.632	0.704	0.908	2.484	1.116	1.246	3.366	0.969	1.689	0.785	0.221	0.919	0.997	0.854	1.658	0.371	0.73	0.59	1.454	0.284	0.819	1.116	0.9	0.774	0.479	0.542	0.47	0.182	0.646	0	0.382	0.269	0.284	0.273	0.364	0.221	0.529	0.243
D2.4	2358	10.94	7.07	7.843	0.49	3.978	3.295	5.491	3.964	1.763	2.592	2.442	1.442	1.782	0.877	1.607	1.97	1.268	2.767	0.726	1.291	0.787	1.565	1.838	1.527	1.428	1.32	1.202	1.061	0.66	0.608	1.155	0.933	0.91	0.834	0.646	0.688	0.867	0.17	0.372	0	0.349	0.707	0.391	0.627	0.467	0.245	0.533	0.316
D2.42	155	11.959	7.229	8.292	0.309	2.235	4	3.32	4.251	2.183	3.739	2.741	1.32	1.244	0.967	1.658	2.113	1.283	0.157	1.303	1.12	0.534	1.573	2.218	1.564	1.421	0.612	1.083	1.148	0.913	0.706	1.102	0.848	1.246	1.209	0.856	0.874	0.891	0.316	0.447	0.009	0.521	0.558	0.545	0.403	0.486	0.194	0.471	0.434
D2.43	15	16.266	4.762	6.759	0.701	4.191	3.614	3.252	3.594	2.768	2.546	2.765	2.25	1.469	1.186	2.007	1.362	1.283	0.867	1.002	1.536	0.543	1.39	1.877	1.645	1.712	0.837	1.377	0.291	0.798	0.926	0.806	0.694	0.742	0.566	0.658	0.538	0.574	0.495	0.546	0	0.485	0.587	0.411	0.393	0.592	0.161	0.39	0.462
D2.44	78	14.705	8.345	6.465	0.365	1.963	2.642	2.87	3.374	1.792	3.266	3.215	0.838	1.465	1.395	1.526	2.084	1.501	1.007	1.524	1.17	0.498	1.555	2.979	1.322	1.265	0.715	0.819	1.668	1.011	0.498	1.299	0.453	0.534	1.278	0.771	0.515	0.654	0.402	0.504	0.022	0.431	0.437	0.602	0.359	0.358	0.515	0.451	0.649
D2.45	44	10.794	7.735	7.25	0.014	1.382	3.032	2.904	3.512	2.214	4.343	3.084	0.916	1.647	0.709	2.143	2.192	1.251	1.341	1.241	1.287	0.256	1.873	2.127	3.075	1.633	0.499	1.115	1.761	0.829	0.682	2.187	0.472	0.649	1.02	0.911	0.731	1.175	0.439	1.061	0	0.518	0.464	0.575	0.453	0.709	0.314	0.341	0.622
D2.46	75	3.067	10.078	7.109	0.025	0.497	3.556	6.398	4.806	1.597	3.713	2.695	1.652	1.757	0.319	0.958	3.059	0.696	1.777	1.15	1.006	0.377	2.545	1.599	1.425	1.936	0.639	0.821	0.789	0.998	1.011	1.777	0.966	0.309	0.459	0.958	0.561	1.48	0.11	0.576	0	0.509	0.452	0.764	0.462	0.342	0.951	0.302	0.232
D2.48	17	21.611	5.776	5.917	0.966	0.859	3.786	3.023	2.358	2.134	2.929	1.931	1.267	1.272	1.474	1.353	1.38	1.568	0.059	1.188	1.064	0.756	1.398	1.417	1.714	1.484	0.761	0.911	0.321	1.01	0.859	0.973	0.77	1.497	0.247	0.741	0.548	0.412	0.38	0.484	0.425	0.474	0.467	0.612	0.363	0.617	0.205	0.336	0.561
D2.49	900	16.733	6.992	5.583	0.522	3.872	3.969	2.894	3.479	2.284	2.886	2.209	0.961	1.554	1.15	2.091	1.315	1.382	0.761	0.913	1.197	0.559	1.27	1.887	1.554	2.293	0.692	1.231	0.393	0.612	1.096	1.375	0.584	0.741	0.956	0.679	0.791	1.068	0.505	0.795	0.228	0.445	0.438	0.584	0.423	0.466	0.198	0.273	0.479
D2.5	49	6.084	9.082	8.19	0.407	1.707	3.609	6.334	4.636	1.55	3.146	2.795	1.8	1.795	0.657	1.254	2.498	0.944	1.61	1.073	1.351	1.092	1.777	2.133	1.434	1.98	1.314	1.106	1.217	0.629	0.972	1.606	0.731	0.486	1.05	0.643	0.514	1.041	0.268	0.986	0	0.37	0.555	0.592	0.777	0.185	0.773	0.375	0.236
D2.51	1621	7.779	7.532	8.379	0.673	1.888	3.609	3.993	4.977	2.145	3.632	2.77	1.039	2.085	0.949	1.886	1.328	1.163	1.069	1.295	1.44	0.63	1.923	2.219	2.117	1.051	0.981	1.064	1.263	1.206	0.558	1.487	0.805	0.705	0.501	1.011	0.817	0.715	0.58	0.456	0.035	0.473	0.476	0.984	0.67	0.521	0.366	0.329	0.491
D2.52	705	13.404	7.56	6.06	0.099	3.044	3.26	2.691	3.658	2.207	3.447	2.584	0.881	1.274	0.988	1.846	1.448	1.854	3.018	1.133	1.232	0.364	1.536	2.137	2.064	1.183	0.725	1.308	1.084	1.053	0.484	1.258	0.517	1.308	0.835	0.559	0.858	0.738	0.33	0.252	0.016	0.886	0.463	0.66	0.481	0.432	0.221	0.328	0.439
D2.53	923	12.904	8.314	6.658	0.01	2.174	3.7	4.141	3.628	2.053	3.337	2.581	1.336	1.503	1.258	1.862	2.385	1.344	1.411	1.356	1.024	0.165	1.431	2.246	1.588	1.295	0.637	1.279	1.166	0.547	0.645	1.857	0.493	0.851	0.833	0.807	0.73	1.173	0.364	1.23	0	0.614	0.513	0.366	0.449	0.526	0.578	0.369	0.423
D2.54	119	23.899	4.537	5.819	0.637	3.287	3.806	3.137	3.46	1.852	1.681	1.934	1.009	1.438	1.843	1.626	0.898	2.309	2.946	1.432	1.2	0.402	1.253	1.277	1.186	1.432	0.863	1.142	0.634	1.593	0.384	0.754	0.563	0.704	0.481	0.625	0.443	0.525	0.235	0.411	0	0.396	0.452	0.47	0.64	0.42	0.393	0.467	0.337
D2.56	38	29.242	4.865	4.559	0.261	2.948	3.463	2.546	2.598	1.938	2	2.302	1.34	0.813	1.992	1.738	0.945	1.68	1.514	1.045	1.098	0.614	1.053	1.8	1.202	1.7	0.635	0.712	0.49	0.554	0.468	1.034	0.381	1.454	0.61	0.505	0.472	0.724	0.408	0.583	0.023	0.436	0.422	0.35	0.513	0.312	0.261	0.296	0.364
D2.59	38	21.514	6.185	5.745	0.12	4.799	2.92	2.965	3.801	1.53	2.452	2.005	1.035	0.988	1.771	2.046	1.5	1.596	1.188	1.239	1.143	0.501	1.031	1.482	1.21	1.993	0.487	1.023	1.227	0.638	0.454	0.868	0.65	0.732	0.526	0.63	0.491	1.386	0.444	0.668	0.024	0.312	0.438	0.512	0.406	0.342	0.605	0.377	0.473
D2.6	94	15.599	6.203	5.338	0.11	6.146	4.355	2.983	4.228	1.527	2.349	2.022	0.579	1.478	1.053	1.247	2.208	2.069	2.431	1.122	0.81	0.354	1.452	1.035	1.061	1.441	0.628	1.008	0.881	1.127	0.789	0.74	1.376	0.718	0.603	0.699	1.133	1.388	0.288	0.272	0.004	0.366	0.39	0.587	0.28	0.311	0.566	0.346	0.264
D2.61	382	31.91	4.339	4.758	0.179	3.227	2.564	1.977	2.823	1.654	2.551	1.915	0.868	0.946	2.114	1.48	0.984	2.392	1.861	1.437	0.966	0.179	1.118	1.424	1.176	1.605	0.5	0.853	0.641	1.413	0.596	0.922	0.475	0.757	1.076	0.384	0.473	0.446	0.33	0.62	0	0.437	0.344	0.355	0.319	0.375	0.277	0.451	0.346
D2.63	204	13.618	9.212	6.316	0.033	0.839	2.931	2.709	3.855	1.98	3.988	2.623	1.036	1.147	0.976	2.065	2.115	1.239	1.404	1.274	1.149	0.163	1.454	1.988	2.286	1.337	0.511	1.379	1.086	0.636	0.458	1.199	0.481	0.551	0.656	0.834	0.573	0.961	0.198	0.703	0	0.573	0.406	0.363	0.588	0.528	0.566	0.29	0.416
D2.64	33	38.367	3.242	4.045	0.299	3.335	2.688	1.998	2.894	0.906	1.616	1.782	0.935	0.872	2.62	1.312	0.828	2.958	1.151	1.763	0.69	0.22	0.916	1.332	1.004	1.587	0.495	0.872	0.661	0.617	0.176	0.994	0.397	0.725	0.69	0.465	0.426	0.397	0.211	0.426	0	0.206	0.299	0.392	0.152	0.294	0.22	0.632	0.446
D2.66	27	11.684	6.996	6.038	0.129	2.886	3.551	3.21	4.106	1.893	3.191	2.815	0.942	1.603	0.755	2.018	1.779	1.095	1.693	1.549	0.954	0.293	1.529	2.006	2.037	1.142	0.692	1.494	1.24	0.786	0.489	1.713	0.618	0.633	1.357	0.583	0.966	0.899	0.274	1.025	0	0.77	0.489	0.626	0.501	0.559	1.025	0.493	0.434
D2.68	38	6.348	7.267	6.236	0.361	3.913	4.936	6.559	4.301	1.744	2.21	2.469	1.642	2.135	0.505	1.186	1.562	1.227	2.904	0.897	0.963	1.196	1.819	1.344	0.9	1.366	1.077	0.817	0.973	1.138	1.055	1.128	2.244	1.045	0.437	0.788	1.055	0.752	0.25	0.177	0.022	0.519	0.781	0.672	1.266	0.366	0.245	0.531	0.291
D2.69	24	12.986	8.316	5.432	0.061	4.003	2.845	2.381	3.364	1.867	3.491	2.689	0.717	1.484	1.012	2.004	2.065	1.901	2.207	1.466	1.005	0.174	1.165	2.315	1.571	0.952	0.572	1.239	1.619	0.981	0.425	1.3	0.741	1.097	1.3	0.762	0.78	1.258	0.198	0.625	0.011	0.865	0.477	0.583	0.425	0.409	0.359	0.311	0.353
D2.7	133	19.209	5.332	5.072	0.368	8.61	4.268	3.498	4.156	1.942	1.436	2.491	1.232	1.587	1.41	1.341	1.116	1.25	1.501	0.848	0.878	0.549	1.328	1.613	1.168	1.492	0.714	1.09	0.337	0.592	1.189	0.83	1.059	0.752	0.502	0.739	1.107	0.428	0.285	0.675	0.048	0.476	0.32	0.566	0.48	0.471	0.246	0.359	0.246
D2.70	16	14.136	8.455	5.626	0.029	5.061	2.8	2.418	4.373	1.728	3.129	2.483	0.943	1.291	1.141	2.065	1.626	1.518	0.988	1.571	1.112	0.37	1.332	1.783	1.881	1.284	0.776	1.12	0.976	0.685	0.735	1.439	0.537	1.225	1.659	0.59	0.761	1.196	0.294	0.384	0	0.747	0.375	0.537	0.499	0.437	0.31	0.43	0.401
D2.71	378	30.053	5.801	4.75	0.166	1.429	3.991	2.929	3.165	1.57	2.187	1.772	0.844	0.896	1.527	1.238	1.123	1.591	1.415	1.11	0.983	0.217	1.087	1.344	1.327	1.568	0.419	0.749	0.634	0.53	0.645	0.638	1.038	0.972	0.423	0.523	0.551	0.713	0.217	1.349	0.028	0.347	0.342	0.349	0.453	0.387	0.317	0.294	0.279
D2.74	16	9.054	6.347	5.023	0.256	17.646	4.181	3.232	3.148	1.782	2.488	2.062	0.804	1.645	0.548	1.316	1.333	0.932	2.808	0.854	0.974	0.247	1.314	1.442	1.296	0.678	0.543	0.812	1.247	1.247	0.543	0.669	0.837	0.695	0.366	0.669	0.612	0.541	0.249	0.865	0.004	0.709	0.563	0.649	0.34	0.411	0.689	0.249	0.355
D2.75	23	11.139	6.407	6.43	0.606	4.434	5.211	3.784	5.299	2.248	2.862	2.895	1.049	1.218	0.931	1.606	1.154	0.903	2.459	0.589	1.365	0.504	1.564	1.828	1.505	1.017	0.85	1.251	0.798	1.123	0.806	0.739	1.047	0.405	0.515	0.724	1.119	0.703	0.454	0.644	0.129	0.5	0.471	0.572	0.477	0.426	0.606	0.213	0.443
D2.76	28	19.567	4.73	5.831	0.505	2.929	4.023	3.461	3.828	2.468	2.643	2.404	1.586	1.604	1.298	1.54	1.217	1.663	0.907	0.934	1.582	0.517	1.473	1.998	1.594	1.426	0.98	1.079	0.308	0.655	0.581	0.83	0.66	0.847	0.663	0.806	0.712	0.719	0.379	0.547	0.054	0.485	0.505	0.569	0.539	0.574	0.131	0.281	0.441
D2.77	20	25.284	4.6	4.759	0.245	1.295	2.723	2.196	2.876	1.886	2.554	2.805	0.973	0.884	2.066	1.558	1.582	2.711	2.859	1.561	0.848	0.272	1.038	2.173	1.191	2.646	0.571	0.931	0.905	1.422	0.505	1.029	0.636	1.014	0.837	0.435	0.42	0.76	0.26	0.707	0	0.378	0.248	0.34	0.449	0.417	0.375	0.508	0.375
D2.78	27	8.861	7.17	7.616	0.052	4.783	3.62	3.274	4.77	2.264	4.026	2.629	0.997	1.73	0.749	2.433	1.561	0.787	2.174	1.019	1.441	0.403	1.768	1.912	2.187	1.057	0.735	1.362	0.989	0.793	0.586	1.171	0.994	0.768	1.498	0.749	2.038	0.801	0.376	0.419	0	0.583	0.537	0.635	0.441	0.458	0.248	0.368	0.52
D2.79	250	7.94	6.695	8.448	0.07	1.62	3.846	3.481	4.075	2.249	3.284	3.005	1.569	1.499	0.502	2.639	1.976	0.966	2.751	1.169	2.204	0.584	1.855	2.7	1.417	1.166	0.902	1.556	1.394	0.838	0.727	1.15	0.892	0.594	0.696	0.781	0.505	0.721	0.588	0.858	0	1.099	0.403	0.499	0.518	0.546	0.254	0.308	0.518
D2.8	447	6.429	6.683	8.979	0.044	2.382	3.988	3.57	5.789	2.056	3.593	3.244	1.147	2.327	0.548	2.307	1.018	1.013	3.159	0.656	1.648	0.307	1.762	2.245	1.86	1.214	0.907	1.361	1.054	0.806	0.251	1.162	1.813	0.491	0.612	0.889	1.612	0.938	0.398	0.22	0	0.499	0.638	0.752	0.891	0.504	0.163	0.411	0.493
D2.80	42	11.758	6.545	5.456	4.958	1.953	3.356	5.932	2.541	1.681	2.514	2.049	1.176	2.022	1.17	1.076	1.791	1.477	1.691	1.251	1.371	1.427	1.413	1.552	1.427	1.525	1.421	0.711	1.662	0.79	0.862	1.245	0.563	0.555	0.48	0.675	0.47	0.65	0.503	0.463	0.33	0.42	0.682	0.47	0.513	0.44	0.557	0.47	0.364
D2.83	4741	19.322	6.921	6.441	0.337	2.896	3.062	2.52	3.855	1.852	3.17	2.28	0.738	1.143	1.469	1.941	1.416	1.326	1.267	0.976	1.218	0.421	1.452	1.806	1.87	2.079	0.645	1.339	1.128	0.941	0.729	1.093	0.637	1.002	0.526	0.681	0.637	0.714	0.471	0.595	0.211	0.355	0.388	0.531	0.449	0.504	0.302	0.258	0.548
D2.85	45	14.627	6.668	8.265	0.175	2.249	3.741	3.076	5.439	1.654	3.417	2.822	1.019	1.807	1.037	1.781	1.444	1.496	1.768	1.19	1.173	0.442	1.781	1.79	1.667	1.838	0.599	1.142	0.849	0.761	0.481	0.709	0.91	0.464	0.626	0.901	1.229	0.809	0.214	0.21	0.079	0.368	0.586	0.814	0.604	0.411	0.223	0.363	0.451
D2.86	45	11.902	8.996	6.064	0.033	2.64	2.78	2.071	3.364	1.836	3.76	2.487	0.951	1.341	1	3.384	1.972	1.033	1.027	1.454	1.167	0.258	1.359	1.704	2.093	1.541	0.635	0.943	1.545	1.252	0.751	1.794	0.532	0.602	1.939	0.802	0.854	1.167	0.615	0.718	0	0.829	0.441	0.73	0.392	0.408	0.687	0.396	0.61
D2.87	28	10.734	7.201	6.379	0.056	6.417	3.479	3.07	3.533	2.167	3.66	2.26	1.135	2.217	0.832	2.079	2.115	1.019	1.491	1.441	1.396	0.263	1.648	1.749	2.055	0.885	0.59	1.101	1.357	0.9	0.437	1.385	0.642	0.517	1.099	0.715	1.101	0.778	0.526	0.784	0	0.776	0.597	0.603	0.442	0.487	0.381	0.343	0.539
D2.89	150	12.468	6.669	6.365	0.064	2.335	3.431	3.222	3.534	1.969	3.807	2.582	2.25	1.39	0.793	1.737	2.432	1.212	1.354	1.369	1.449	0.329	1.65	1.799	2.154	1.441	0.595	1.253	1.483	1.073	0.556	2.571	0.206	0.52	1.099	0.795	0.703	0.824	0.489	1.068	0	0.71	0.435	0.486	0.381	0.461	0.499	0.461	0.559
D2.9	881	30.712	4.748	3.19	4.158	3.78	2.402	3.62	1.343	1.222	1.027	1.048	0.951	1.149	2.414	0.835	1.067	3.021	2.659	1.616	0.949	0.826	0.741	0.642	0.67	2.247	1.015	0.736	0.88	1.215	0.611	0.642	0.335	0.571	0.816	0.387	0.337	0.76	0.309	0.378	0.404	0.252	0.316	0.413	0.427	0.17	0.413	0.578	0.224
D2.90	32	11.683	8.693	7.46	0.017	1.156	2.741	2.915	5.023	1.679	3.881	2.915	0.954	1.629	0.938	2.141	2.415	1.223	0.119	1.585	0.949	0.266	1.684	2.135	2.16	1.527	0.409	1.046	1.507	0.783	0.514	1.817	0.503	0.564	1.203	0.788	0.852	1.355	0.396	1.01	0	0.683	0.498	0.509	0.44	0.523	0.545	0.418	0.445
D2.91	252	17.009	5.467	6.595	0.479	5.836	3.455	3.23	2.991	2.346	2.616	2.526	1.183	3.255	1.028	1.837	0.944	1.493	0.864	1.103	1.298	0.964	1.378	2.332	1.208	0.999	1.083	0.984	0.235	0.694	0.499	1.108	0.509	0.609	1.058	0.759	1.058	0.584	0.484	0.684	0.085	0.295	0.429	0.484	0.354	0.499	0.245	0.399	0.429
D2.92	835	10.593	7.555	6.759	0.062	6.799	3.392	3.183	3.472	2.027	3.948	2.358	0.909	1.62	0.667	2.14	1.887	1.211	2.005	1.267	1.227	0.189	1.305	1.863	2.007	1.016	0.571	1.285	1.151	1.256	0.436	1.285	0.602	0.509	1.191	0.822	1.094	1.209	0.3	0.851	0	0.609	0.585	0.718	0.447	0.518	0.502	0.429	0.416
D2.94	41	20.079	6.633	7.585	0.285	3.156	3.722	2.521	3.367	1.921	3.665	2.078	0.88	1.327	1.265	2.068	1.389	1.579	0.075	1.247	1.33	0.417	1.412	1.643	2.109	1.934	0.625	1.155	1.073	0.988	0.484	0.841	0.651	0.836	0.453	0.615	0.561	0.658	0.352	0.396	0.08	0.36	0.55	0.514	0.432	0.419	0.386	0.28	0.53
D2.95	808	13.324	6.794	5.849	0.513	2.028	4.505	4.771	4.182	2.049	2.612	2.145	1.382	1.891	1.286	1.439	1.75	1.663	1.243	1.029	1.25	0.575	1.912	1.246	1.163	2.053	1.097	0.836	0.464	1.184	1.434	1.307	0.935	1.046	0.659	0.805	0.725	0.754	0.316	0.572	0.019	0.45	0.629	0.739	0.377	0.452	0.313	0.341	0.306
D2.97	22	15.7	7.41	7.979	0.06	1.71	3.669	2.495	4.12	1.853	3.368	2.445	0.76	1.612	1.204	2.071	1.517	1.926	0.75	1.324	1.279	0.216	1.906	2.154	1.728	1.482	0.589	1.226	0.873	0.69	0.366	1.056	0.777	0.86	0.71	0.918	0.78	0.973	0.384	0.261	0	0.512	0.519	0.732	0.609	0.512	0.261	0.389	0.554
D2.98	120	11.896	9.299	7.576	0.035	1.408	3.098	3.282	3.513	1.697	3.62	2.402	1.346	1.679	0.949	1.632	1.852	0.743	1.246	1.291	1.351	0.37	1.417	1.918	1.936	1.865	0.548	0.849	1.328	1.049	0.55	2.023	0.81	0.965	0.856	0.876	0.521	0.841	0.404	0.528	0	0.778	0.559	0.495	0.33	0.421	0.75	0.346	0.49
D4.1	385	9.607	2.785	3.18	28.246	0.475	2.534	6.01	2.033	1.939	1.412	1.404	1.774	0.77	0.682	0.854	0.742	0.501	0.835	0.432	1.342	3.712	0.939	1.114	0.833	0.825	1.298	0.693	1.226	0.206	0.935	0.444	0.583	0.348	0.277	0.373	0.147	0.253	0.89	0.473	1.436	0.356	0.259	0.183	0.43	0.371	0.409	0.196	0.242
D4.10	277	23.957	1.447	2.245	28.042	1.039	1.557	1.901	1.217	0.805	0.627	1.07	1.096	0.431	2.196	0.382	0.574	1.512	0.597	0.767	0.763	1.047	0.552	0.824	0.745	0.881	0.567	0.472	0.454	0.404	0.412	0.34	0.329	0.454	0.355	0.325	0.208	0.234	0.431	0.215	8.692	0.31	0.178	0.163	0.295	0.287	0.125	0.378	0.11
D4.100	2573	33.733	4.384	4.695	0.821	2.547	2.378	2.924	2.315	1.572	1.764	1.981	1.991	1.039	2.845	1.466	0.978	3.058	0.195	1.327	0.877	0.655	0.829	1.567	0.715	2.231	0.576	0.844	0.72	0.864	0.184	0.703	0.642	0.493	0.751	0.321	0.513	0.675	0.445	0.339	0.316	0.263	0.407	0.235	0.45	0.26	0.152	0.521	0.382
D4.11	333	10.637	7.317	7.32	0.602	3.024	3.605	4.538	5.455	1.815	2.765	2.598	2.29	2.062	1.533	1.455	1.792	1.267	0.127	1.086	0.922	0.684	1.331	2.1	1.714	1.434	0.656	1.013	0.776	0.684	0.741	0.936	1.293	0.538	0.658	0.825	1.559	0.807	0.473	0.854	0.099	0.677	0.618	0.694	0.705	0.383	0.414	0.322	0.536
D4.12	42	25.59	3.699	5.308	1.298	4.812	2.666	3.16	3.475	2.109	2.227	2.025	1.902	1.133	2.099	1.32	0.985	2.347	1.443	1.143	1.293	0.686	1.049	1.418	1.005	1.843	0.7	0.907	0.55	0.619	0.41	0.7	0.931	0.781	0.661	0.474	0.661	0.45	0.423	0.327	0.238	0.435	0.428	0.366	0.605	0.405	0.28	0.494	0.445
D4.14	29	10.667	3.847	4.416	14.566	2.785	3.503	6.574	2.556	2.374	1.873	1.997	3.155	1.102	0.856	1.085	1.029	0.896	0.725	0.585	1.3	1.976	1.062	1.537	0.994	1.167	1.216	0.748	1.008	0.442	0.641	0.718	0.657	0.482	0.472	0.482	0.325	0.407	0.561	0.428	0.865	0.531	0.479	0.234	0.575	0.374	0.447	0.299	0.341
D4.15	60	8.192	4.763	4.108	4.833	12.081	4.147	6.608	4.738	2.55	1.87	1.836	2.021	1.662	0.691	1.22	1.005	0.596	1.687	0.418	1.375	1.269	1.213	1.229	0.858	0.526	1.168	1.03	1.141	1.095	1.141	0.384	1.595	0.495	0.44	0.653	0.664	0.334	0.395	0.379	0.075	0.592	0.474	0.508	0.822	0.35	0.21	0.21	0.287
D4.17	61	8.338	2.284	3.164	38.522	0.851	2.252	4.416	1.69	1.773	0.911	1.091	1.125	0.859	0.758	0.802	0.466	0.357	0.529	0.352	1.094	3.502	0.825	0.742	0.771	0.385	1.502	0.703	0.726	0.281	1.057	0.198	0.531	0.354	0.19	0.414	0.388	0.208	0.734	0.156	2.375	0.289	0.258	0.138	0.37	0.273	0.07	0.2	0.208
D4.19	64	12.948	4.502	3.638	14.438	4.658	3.235	6.365	2.055	2.365	1.064	1.229	1.481	1.159	1.02	0.87	1.252	0.852	2.426	0.757	1.644	1.673	1.232	1.194	0.536	0.788	1.304	0.759	1.009	0.875	0.809	0.684	1.038	0.826	0.736	0.409	0.757	0.443	0.449	0.438	0.159	0.768	0.467	0.342	0.33	0.383	0.096	0.313	0.287
D4.2	562	7.758	10.824	8.405	0.79	1.045	3.12	3.795	3.93	2.1	4.068	2.67	1.837	1.96	0.575	1.884	1.205	0.983	0.41	1.028	1.082	0.926	2.038	2.34	2.442	1.26	0.807	1.133	0.626	0.435	0.774	1.18	0.835	0.402	0.819	1.069	0.8	0.86	0.441	0.876	0.094	0.493	0.591	0.885	0.616	0.472	0.542	0.353	0.599
D4.21	3296	10.611	5.989	5.235	1.735	9.669	3.391	5.556	3.51	2.417	2.208	2.139	1.974	1.754	0.852	1.282	1.356	0.687	1.03	0.517	1.242	1.077	1.128	1.94	1.276	1.205	0.687	0.955	1.138	0.456	1.183	0.724	1.252	1.051	0.581	0.552	0.589	0.796	0.393	0.647	0.077	0.544	0.501	0.398	0.568	0.411	0.602	0.265	0.427
D4.22	127	11.494	3.739	3.673	11.26	7.57	3.675	4.812	2.576	3.641	1.552	1.646	2.659	1.26	0.745	1.119	1.218	0.8	0.923	0.59	1.766	1.67	0.937	1.178	0.839	0.613	1.048	0.996	0.962	0.595	1.144	0.401	1.05	0.721	0.509	0.536	0.792	0.34	0.507	0.844	0.463	0.549	0.391	0.349	0.411	0.374	0.743	0.241	0.342
D4.23	133	18.436	2.699	3.701	20.909	2.377	3.219	3.653	2.966	2.593	1.423	1.844	2.353	1.052	1.274	1.031	0.485	1.601	1.159	0.576	1.148	1.066	1.015	1.271	0.597	1.084	1.364	0.807	0.592	0.73	0.509	0.336	0.722	0.368	0.333	0.49	0.389	0.237	0.304	0.224	0.498	0.314	0.266	0.216	0.762	0.368	0.338	0.24	0.224
D4.26	45	19.128	4.975	3.465	1.793	4.873	3.44	5.126	3.293	2.432	1.647	2.228	4.297	1.138	1.621	1.461	1.324	1.662	0.135	0.853	1.28	1.694	0.934	1.672	0.77	0.982	1.114	0.98	1.534	0.61	0.536	0.839	0.982	0.435	0.863	0.538	0.453	0.558	0.538	0.699	0.162	0.633	0.384	0.245	0.633	0.301	0.572	0.439	0.283
D4.27	335	8.468	4.374	4.883	12.157	4.918	3.557	6.338	3.582	2.528	1.668	1.775	2.741	1.457	0.567	1.194	0.908	0.599	1.482	0.416	1.508	1.849	1.21	1.083	0.836	0.711	1.454	0.855	1.926	0.755	1.055	0.42	1.278	0.469	0.43	0.574	0.393	0.379	0.499	0.899	0.204	0.474	0.688	0.397	0.688	0.411	0.82	0.253	0.318
D4.28	674.38	25.251	3.488	5.185	11.025	0.655	2.747	2.664	2.38	1.345	1.659	1.785	2.803	1.274	2.626	0.983	0.707	2.052	0.871	1.088	1.16	1.281	0.914	1.266	0.709	2.178	0.999	0.655	1.013	0.49	0.348	0.669	0.769	0.553	0.416	0.43	0.46	0.344	0.388	0.137	0.955	0.172	0.333	0.302	0.544	0.316	0.233	0.537	0.332
D4.29	904	13.14	2.91	3.08	22.779	6.468	3.044	4.13	1.844	1.987	1.159	1.279	2.301	0.981	1.064	1.095	0.796	0.856	1.019	0.832	1.561	1.287	0.815	1.175	0.567	0.762	1.474	0.744	0.981	0.466	0.851	0.46	0.758	0.411	0.298	0.322	0.39	0.252	0.407	0.729	0.271	0.252	0.345	0.318	0.444	0.268	0.547	0.318	0.291
D4.3	214	7.352	5.101	6.162	1.373	5.324	4.696	6.788	6.732	2.212	2.268	3.425	2.208	1.572	0.771	1.52	1.155	0.726	1.582	0.377	1.105	1.232	1.487	2.405	0.968	0.852	1.074	1.053	0.825	0.471	0.887	0.641	1.281	0.214	0.657	0.919	0.819	0.388	0.583	0.748	0.174	0.504	0.572	0.52	0.786	0.417	0.581	0.299	0.479
D4.30	84	10.369	3.334	4.032	18.773	1.846	3.648	6.505	2.888	1.855	1.285	2.067	3.339	1.078	1.011	0.879	0.808	0.658	0.53	0.455	1.157	2.252	1.135	1.391	0.941	0.91	1.687	0.738	1.563	0.393	0.605	0.499	0.994	0.45	0.247	0.587	0.344	0.38	0.587	0.38	1.095	0.261	0.397	0.212	0.583	0.42	0.415	0.243	0.19
D4.34	116	14.812	6.597	6.832	0.328	3.203	3.466	3.792	5.866	2.095	2.57	3.008	1.968	1.491	1.294	2.032	1.235	1.074	0.998	0.883	0.947	0.604	1.195	1.875	1.591	1.4	0.61	0.936	0.72	0.379	0.735	0.917	1.57	0.369	0.894	0.811	0.991	0.744	0.381	0.544	0.017	0.555	0.447	0.447	0.913	0.43	0.358	0.369	0.487
D4.35	36	13.531	5.808	5.157	4.335	3.377	3.61	4.102	3.15	2.041	2.479	1.854	2.99	2.008	1.318	1.334	1.137	1.216	1.586	0.86	1.527	1.882	1.182	1.373	1.092	1.325	1.451	0.711	1.632	0.653	0.628	0.726	1.492	0.45	0.476	0.497	0.905	0.517	0.462	0.419	0.371	0.288	0.67	0.554	0.688	0.343	0.505	0.426	0.364
D4.36	16	14.454	5.107	6.054	4.205	3.186	3.72	4.388	3.956	1.966	2.255	2.823	3.478	1.348	1.215	2.181	1.61	0.73	0.531	0.833	1.215	1.844	1.016	2.051	1.212	1.297	0.894	0.907	0.974	0.387	0.865	0.785	0.751	0.337	0.541	0.73	0.435	0.493	1.051	0.475	0.515	0.44	0.557	0.385	0.687	0.398	0.576	0.385	0.486
D4.38	56	8.856	3.523	6.65	14.825	0.699	3.217	5.032	3.186	2.116	1.874	3.164	1.816	1.55	0.832	1.921	1.024	0.535	0.411	0.628	1.188	2.762	1.513	2.048	1.002	0.767	1.429	1.083	0.906	0.186	1.373	0.442	0.476	0.315	0.418	0.492	0.535	0.365	1.302	0.473	1.519	0.384	0.418	0.405	0.609	0.38	0.445	0.223	0.43
D4.39	45	7.409	7.362	8.9	0.874	6.975	3.25	4.732	3.37	2.123	3.796	1.783	1.203	1.942	0.625	1.962	1.8	0.798	2.231	0.72	1.362	0.605	1.545	1.296	2.109	1.043	0.529	1.002	1.019	0.997	0.806	0.938	1.871	0.884	1.195	0.718	1.225	0.705	0.304	0.316	0.022	0.696	0.556	0.732	0.448	0.382	0.147	0.353	0.72
D4.40	37	12.098	8.211	7.363	0.295	3.7	2.693	4.836	6.989	1.588	2.562	3.068	1.964	2.105	1.197	1.588	1.516	0.999	1.48	0.776	0.659	0.776	1.246	2.123	1.129	1.372	0.668	1.039	0.94	0.22	0.612	1.118	1.368	0.29	0.83	0.664	1.113	0.657	0.371	0.533	0.027	0.52	0.686	0.542	0.945	0.331	0.583	0.337	0.394
D4.41	358	13.055	3.803	3.417	21.359	2.337	3.353	4.569	1.82	2.015	1.089	1.107	1.602	1.157	1.189	0.726	1.116	0.712	1.366	0.676	1.116	2.505	1.143	1.234	0.885	0.835	1.32	0.799	1.47	0.821	1.03	0.395	0.762	0.576	0.531	0.354	0.526	0.422	0.626	0.644	0.957	0.299	0.458	0.204	0.404	0.458	0.495	0.381	0.227
D4.42	62	9.964	4.462	5.605	3.484	5.609	4.101	5.944	3.651	2.359	2.107	2.007	3.609	1.628	1.077	1.689	0.985	0.991	1.296	0.77	2.053	2.501	1.097	1.217	1.243	0.808	1.757	1.107	0.906	0.622	0.816	0.609	1.112	0.538	0.525	0.648	0.714	0.348	0.718	0.582	0.123	0.324	0.632	0.54	0.869	0.355	0.551	0.394	0.495
D4.44	32	34.064	3.011	4.594	0.86	5.518	3.014	1.95	2.847	1.575	2.099	2.09	1.283	1.47	2.716	1.37	0.876	2.227	0.736	1.139	1.184	0.62	0.963	1.685	1.031	1.022	0.713	0.828	0.142	0.384	0.238	0.549	0.748	0.396	0.567	0.46	0.334	0.48	0.416	0.242	0.165	0.334	0.35	0.498	0.478	0.3	0.352	0.407	0.332
D4.45	73	31.317	3.314	4.545	4.07	1.809	2.891	3.296	2.781	1.305	1.543	1.928	1.595	1.042	2.313	0.916	1.026	2.394	0.841	1.595	1.156	1.231	0.994	1.318	0.803	1.291	1.174	0.736	0.281	0.45	0.358	0.637	0.583	0.493	0.526	0.477	0.367	0.412	0.466	0.265	1.246	0.256	0.367	0.364	0.594	0.317	0.306	0.515	0.322
D4.47	16	11.159	2.594	2.786	27.062	1.832	3.489	5.257	1.935	2.242	0.877	1.238	2.233	0.934	0.983	0.869	1.012	0.493	0.625	0.599	1.336	2.772	0.783	0.909	0.651	0.616	1.995	0.622	1.112	0.312	0.659	0.324	0.565	0.527	0.378	0.275	0.347	0.284	0.717	0.416	1.482	0.272	0.387	0.244	0.344	0.244	0.834	0.238	0.218
D4.5	216	12.817	5.376	3.615	2.887	6.696	3.8	4.721	3.216	2.7	1.795	1.846	1.235	1.498	1.035	1.072	1.757	1.168	2.429	0.943	1.384	1.433	1.214	1.172	0.994	0.831	0.978	0.96	0.927	0.868	0.86	0.774	1.164	1.243	1.045	0.766	1.192	0.766	0.528	0.357	0.803	0.994	0.479	0.461	0.469	0.41	0.126	0.357	0.283
D4.51	92	7.903	8.129	6.041	0.865	5.238	3.899	3.999	4.032	1.771	2.958	2.288	1.282	2.877	0.643	1.37	1.504	1.015	2.612	0.968	1.189	1.32	1.563	1.008	1.33	1.156	0.81	0.748	1.304	1.318	1.268	0.987	1.485	0.696	0.71	0.741	1.439	0.751	0.465	0.241	0.095	0.667	0.598	0.834	0.577	0.357	0.25	0.439	0.334
D4.52	44	10.554	7.275	6.994	0.689	1.761	3.722	4.613	5.819	1.392	2.948	2.264	1.681	1.665	1.217	1.405	1.963	1.33	1.933	0.749	1.015	0.944	1.938	0.985	1.318	2.282	0.948	0.944	1.607	0.719	1.054	1.488	1.644	0.675	0.586	0.751	0.62	0.698	0.402	0.351	0.076	0.39	0.507	0.496	0.811	0.347	0.572	0.45	0.338
D4.53	34	14.932	6.096	5.361	1.625	3.761	3.623	4.372	2.984	2.251	2.505	2.173	2.012	1.24	1.004	1.706	1.573	1.092	1.282	0.772	1.706	1.603	1.189	1.403	1.879	1.573	1.058	1.075	1.018	0.478	0.947	0.764	0.878	0.631	0.73	0.456	0.644	0.94	0.688	0.848	0.306	0.624	0.535	0.261	0.708	0.424	0.614	0.363	0.399
D4.54	32	11.304	4.859	4.338	3.512	7.43	3.808	5.676	2.924	2.745	2.208	2.146	1.956	1.363	0.98	1.405	1.324	0.916	1.526	0.712	1.51	2.105	1.074	1.568	1.233	1.451	1.06	0.914	0.971	0.581	0.994	0.815	0.796	0.656	0.624	0.505	0.567	0.574	0.638	0.695	0.76	0.656	0.448	0.202	0.533	0.418	0.516	0.358	0.252
D4.55	35	14.781	6.63	4.699	0.972	5.719	4.029	5.292	3.705	2.166	1.768	1.867	1.91	1.776	1.118	1.401	1.735	1.346	0.156	1.257	1.249	1.122	1.251	1.303	1.032	1.015	0.816	0.974	0.939	0.964	0.669	0.962	1.426	0.849	0.65	0.564	1.128	0.689	0.445	0.336	0.098	0.675	0.605	0.523	0.648	0.357	0.16	0.406	0.435
D4.56	880	10.96	4.679	4.707	5.325	9.812	3.746	5.835	2.837	2.629	2.048	1.584	1.955	1.711	0.899	1.173	0.938	0.953	2.003	0.717	1.538	1.743	1.249	1.182	1.344	0.961	1.201	0.86	0.877	0.767	0.549	0.635	1.106	0.853	0.514	0.661	1.139	0.493	0.48	0.352	0.147	0.393	0.514	0.374	0.423	0.46	0.283	0.298	0.391
D4.57	32	7.092	7	6.846	0.463	2.763	4.026	5.889	5.077	2.124	2.498	2.029	2.672	1.653	0.759	1.544	1.192	0.986	4.155	0.793	1.648	1.355	1.544	1.222	1.331	0.898	1.127	1.271	1.077	1.147	0.741	1.14	2.131	0.546	0.753	0.988	1.424	0.655	0.487	0.37	0	0.481	0.836	0.591	1.092	0.44	0.217	0.446	0.542
D4.58	440	7.093	6.768	6.361	1.991	3.907	3.752	6.261	5.354	2.423	3.118	2.616	2.473	1.981	0.517	1.764	0.864	0.585	1.337	0.447	1.436	1.444	1.569	1.729	1.504	0.949	1.349	1.102	1.277	0.315	1.496	0.702	0.794	0.262	0.56	0.929	0.717	0.465	0.472	0.994	0.047	0.512	0.647	0.425	1.134	0.377	0.707	0.17	0.357
D4.59	29	12.647	5.667	6.674	0.288	2.462	2.902	3.992	5.017	2.027	2.846	3.183	4.293	1.543	1.318	2.29	1.607	1.02	1.161	0.648	1.184	1.007	1.326	2.884	1.647	1.371	0.655	1.209	0.825	0.428	0.873	0.883	0.868	0.4	1.108	0.762	0.721	0.526	0.622	0.698	0	0.445	0.617	0.448	0.736	0.524	0.347	0.326	0.564
D4.60	29	33.308	2.804	2.86	8.175	7.068	4.505	2.179	1.554	2.08	1.159	1.381	1.496	0.847	2.141	0.803	0.815	1.667	0.043	1.114	0.981	0.794	0.628	0.916	0.88	0.568	0.664	0.539	0.082	0.541	0.611	0.207	0.536	0.394	0.308	0.394	0.397	0.212	0.445	0.241	0.926	0.164	0.195	0.301	0.289	0.308	0.584	0.289	0.228
D4.61	137	29.518	3.22	4.47	4.275	2.149	2.564	3.083	2.762	1.839	1.881	1.776	1.486	1.123	2.649	1.206	0.77	2.277	0.878	1.01	1.354	2.187	0.822	1.32	0.885	1.866	1.082	0.757	0.631	0.51	0.438	0.543	0.656	0.635	0.312	0.44	0.395	0.483	0.593	0.278	1.228	0.258	0.359	0.26	0.445	0.31	0.353	0.361	0.384
D4.62	1368	37.797	2.31	4.184	4.702	3.111	2.625	2.724	2.485	1.479	1.331	1.593	1.619	0.72	2.576	0.826	0.829	2.622	0.91	1.099	0.845	1.021	0.606	0.993	0.691	1.697	0.699	0.619	0.671	0.619	0.26	0.385	0.405	0.712	0.317	0.34	0.255	0.403	0.34	0.291	0.424	0.143	0.288	0.13	0.335	0.148	0.224	0.405	0.26
D4.64	102	11.831	4.413	3.902	14.206	2.659	3.555	5.54	2.862	1.721	1.265	1.539	2.154	1.34	1.171	0.899	1.747	1.078	1.524	0.831	1.059	1.667	1.163	0.86	0.734	0.836	1.212	0.763	1.658	0.885	1.447	0.691	0.996	0.565	0.463	0.48	0.577	0.562	0.502	0.693	1.032	0.477	0.545	0.349	0.545	0.274	0.899	0.344	0.179
D4.65	32	11.176	4.495	4.264	14.861	1.597	3.553	6.42	2.45	2.035	1.924	2.037	2.705	1.219	1.026	1.223	1.615	0.91	0.109	0.826	1.252	1.93	1.139	1.476	0.664	1.496	0.88	0.921	1.379	0.631	0.662	0.532	0.67	0.545	0.415	0.489	0.491	0.524	0.888	0.454	1.028	0.39	0.46	0.343	0.643	0.384	0.462	0.413	0.312
D4.66	2025	11.817	5.335	4.53	1.355	6.071	3.583	5.703	4.157	2.794	2.143	2.392	3.811	1.641	1.017	1.407	1.251	0.895	1.014	0.709	1.589	2.011	1.248	1.482	1.405	1.072	1.032	1.004	0.898	0.375	1.333	0.932	0.798	0.569	0.898	0.487	0.477	0.517	0.423	0.716	0.147	0.646	0.5	0.423	0.684	0.323	0.495	0.47	0.251
D4.67	387	14.962	4.389	3.173	12.08	5.837	3.072	4.74	2.203	2.109	1.592	1.573	1.525	0.885	0.954	1.466	0.804	0.851	1.19	0.8	1.464	1.835	1.171	0.897	1.06	0.92	1.173	0.979	1.257	0.331	1.746	0.503	0.727	0.471	0.432	0.367	0.493	0.367	0.952	0.489	0.944	0.658	0.434	0.296	0.625	0.378	0.315	0.305	0.231
D4.69	177	9.483	2.823	2.988	28.932	1.472	2.94	5.829	2.028	2.058	1.003	1.384	2.197	0.853	0.989	0.795	0.849	0.487	0.568	0.388	1.402	2.387	0.806	1.212	0.597	0.74	1.49	0.816	1.091	0.286	0.795	0.469	0.589	0.619	0.33	0.498	0.183	0.205	0.776	0.447	1.578	0.392	0.231	0.198	0.498	0.395	0.395	0.282	0.26
D4.7	37	31.424	3.613	5.264	1.164	1.599	2.98	2.169	3.006	1.592	2.12	2.516	3.152	1.048	2.954	1.684	0.546	2.042	0.899	1.229	1.185	1.767	0.847	1.908	0.791	1.599	0.809	0.726	0.183	0.451	0.515	0.592	0.469	0.523	0.626	0.319	0.291	0.278	0.569	0.296	0.343	0.227	0.389	0.185	0.482	0.291	0.482	0.435	0.448
D4.70	402	40.375	2.946	4.572	0.657	2.463	2.584	1.888	2.87	1.217	1.472	2.136	1.269	0.897	2.898	1.215	0.814	2.388	0.856	1.733	1.293	0.555	0.78	2.025	0.642	0.902	0.769	0.83	0.163	0.403	0.264	0.557	0.3	0.721	0.496	0.401	0.353	0.301	0.385	0.261	0.246	0.276	0.29	0.222	0.424	0.263	0.172	0.499	0.379
D4.71	169	8.367	5.749	4.789	1.798	4.984	4.401	6.41	4.848	2.395	1.943	2.273	3.414	1.44	0.82	1.408	1.303	0.879	2.229	0.684	1.482	1.911	1.251	1.583	1.126	1.026	1.36	1.024	1.188	0.852	0.686	0.943	1.036	0.605	0.358	0.71	0.524	0.461	0.559	0.429	0	0.473	0.49	0.424	1.482	0.431	0.515	0.412	0.392
D4.73	39	20.19	2.318	3.628	22.369	0.586	2.455	2.175	2.105	1.329	1.219	1.818	1.251	0.812	1.82	1.072	0.553	1.167	0.327	0.846	1.245	2.164	0.821	1.287	0.762	0.863	1.082	0.821	0.152	0.255	0.823	0.401	0.215	0.369	0.346	0.523	0.283	0.278	1.093	0.158	5.084	0.251	0.259	0.295	0.359	0.331	0.245	0.262	0.323
D4.75	46	46.785	2.885	3.956	0.642	1.613	2.606	2.114	2.585	1.084	1.242	1.445	1.72	0.794	3.1	0.917	0.688	2.224	0.73	1.04	0.988	0.652	0.657	1.167	0.682	0.905	0.605	0.617	0.135	0.311	0.252	0.373	0.519	0.736	0.415	0.277	0.315	0.238	0.365	0.256	0.19	0.223	0.219	0.208	0.544	0.233	0.283	0.386	0.298
D4.76	29	12.34	3.686	3.389	20.783	6.489	3.527	5.421	2.557	1.597	1.176	1.59	2.493	1.213	0.913	0.718	1.213	0.751	1.017	0.495	1.139	1.556	0.893	0.95	0.731	0.546	1.398	0.738	1.125	0.63	0.65	0.337	1.051	0.485	0.364	0.408	0.462	0.458	0.451	0.28	0.482	0.334	0.391	0.256	0.549	0.307	0.138	0.239	0.152
D4.77	3700	18.283	6.163	2.816	1.085	7.187	3.008	2.558	3.309	1.498	1.544	1.967	1.594	0.934	1.506	1.529	1.34	1.226	2.728	1.38	1.151	0.972	0.715	1.676	0.799	1.165	1.144	0.791	1.761	0.698	1.005	0.925	1.249	1.02	1.174	0.431	0.61	0.81	0.477	0.944	0.145	0.757	0.37	0.246	0.814	0.191	0.825	0.555	0.227
D4.78	298	32.558	3.587	4.349	0.911	3.303	2.714	2.851	3.323	1.547	1.683	1.859	2.556	1.026	2.653	1.087	0.862	2.998	0.897	1.156	1.014	0.968	0.972	1.28	0.728	1.698	0.721	0.784	0.733	0.362	0.508	0.782	0.557	0.616	0.633	0.391	0.342	0.296	0.315	0.342	0.257	0.298	0.381	0.259	0.562	0.337	0.208	0.52	0.352
D4.79	100	32.557	3.896	4.994	0.747	1.375	2.656	3.509	3.845	1.196	1.799	1.792	1.786	0.94	2.804	0.937	1.054	3.422	1.515	1.109	0.889	0.747	1.007	1.187	0.523	2.019	0.686	0.667	0.929	0.635	0.54	0.825	0.569	0.535	0.375	0.339	0.375	0.508	0.326	0.262	0.265	0.372	0.311	0.328	0.686	0.224	0.544	0.406	0.229
D4.8	32	28.618	4.206	3.271	0.199	12.223	4.176	3.339	2.604	1.749	1.246	1.532	1.096	0.807	2.13	0.912	1.004	1.764	0.857	0.857	0.907	0.349	0.85	1.159	0.987	0.989	0.483	0.718	0.172	0.453	0.63	0.518	0.581	0.82	0.429	0.508	0.446	0.386	0.207	0.506	0	0.483	0.329	0.296	0.471	0.356	0.147	0.234	0.272
D4.80	568	20.233	4.499	6.036	1.204	1.601	3.435	4.034	3.335	1.707	2.229	2.277	2.945	1.292	2.733	1.556	0.812	2.597	1.456	1.326	1.623	1.651	1.073	1.59	1.018	1.705	1.091	1.059	0.871	1.386	0.449	0.905	0.733	0.801	0.447	0.583	0.44	0.283	0.685	0.254	0.258	0.304	0.51	0.481	0.932	0.431	0.428	0.565	0.558
D4.81	26	14.635	5.373	4.912	1.751	6.42	3.687	3.671	3.327	2.436	2.424	1.91	2.442	1.569	1.213	1.813	1.338	1.328	1.716	0.982	1.312	1.496	1.247	1.405	1.403	0.918	1.193	0.984	1.494	0.782	0.79	0.827	0.748	0.693	1.518	0.431	0.552	0.526	0.526	0.677	0.176	0.653	0.467	0.437	0.613	0.319	0.378	0.376	0.538
D4.85	230	23.73	6.07	7.796	0.813	1.685	3.436	2.378	2.916	1.354	3.723	2.068	0.857	2.028	1.797	2.026	1.034	2.157	1.381	1.441	1.053	0.691	1.5	1.24	1.441	0.959	0.863	0.707	0.152	1.577	0.607	0.998	0.707	0.51	0.782	0.341	0.653	0.984	0.314	0.225	0.152	0.272	0.462	0.422	0.331	0.364	0.497	0.499	0.404
D4.86	40	30.024	3.828	5.637	1.956	5.291	2.59	2.424	2.721	1.608	1.86	1.816	2.066	1.453	2.511	1.154	1.069	2.216	0.775	1.151	0.894	0.868	1.016	1.467	0.903	1.186	0.76	0.833	0.138	0.484	0.487	0.407	0.543	0.552	0.634	0.428	0.428	0.456	0.346	0.452	0.192	0.384	0.489	0.328	0.51	0.358	0.424	0.428	0.384
D4.9	634	7.25	5.78	5.188	6.909	2.638	5.088	6.777	3.367	2.149	1.674	2.364	1.812	1.366	0.487	1.398	1.674	0.913	1.473	0.599	0.812	3.15	1.609	1.506	0.82	0.769	1.65	0.773	1.063	0.68	1.281	0.731	0.773	0.217	0.294	0.725	0.574	0.585	0.816	0.321	1.204	0.315	0.536	0.355	0.647	0.375	0.576	0.347	0.221
D4.90	2984	12.463	7.355	7.063	0.681	1.642	2.595	4.043	4.85	2.007	3.203	2.971	1.502	1.584	1.142	2.049	1.612	1.076	0.69	0.917	1.121	1.097	1.614	2.714	1.89	1.376	0.901	1.298	0.856	0.37	0.819	1.156	0.767	0.423	1.076	0.903	0.711	1.011	0.601	0.695	0.232	0.4	0.545	0.59	0.852	0.571	0.529	0.274	0.622
D4.91	115	27.554	3.662	5.956	0.971	2.513	2.903	2.625	3.697	1.781	2.062	2.328	2.575	1.465	2.29	1.816	0.736	1.924	0.694	1.349	1.388	0.96	0.964	1.977	1.334	1.561	0.863	1.334	0.208	0.358	0.486	0.64	0.682	0.586	0.544	0.617	0.555	0.436	0.578	0.251	0.2	0.37	0.466	0.343	0.509	0.447	0.224	0.409	0.524
D4.92	24	33.349	3.53	3.747	3.222	2.248	2.212	2.471	2.477	1.245	1.748	1.761	1.535	0.806	3.081	1.174	0.9	2.26	0.794	1.183	1.068	0.958	0.882	1.362	0.841	2.017	0.673	0.716	0.806	0.514	0.507	0.539	0.619	0.61	0.422	0.404	0.397	0.377	0.527	0.267	1.548	0.35	0.316	0.263	0.527	0.233	0.433	0.498	0.325
D4.94	30	22.394	4.438	7.093	0.456	2.112	3.698	3.071	4.943	1.884	2.392	2.648	1.884	1.499	1.764	1.717	0.785	2.084	1.243	1.454	1.337	0.601	1.316	2.084	0.937	1.128	0.935	1.034	0.24	0.808	0.329	0.951	0.74	0.641	0.646	0.768	0.742	0.411	0.399	0.301	0.164	0.336	0.39	0.423	0.7	0.453	0.383	0.432	0.46
D4.96	180	12.642	6.692	7.571	0.237	2.007	2.935	3.321	5.472	2.068	3.25	3.193	1.327	2.255	1.033	2.327	1.682	1.154	0.998	0.77	0.923	0.487	1.533	2.86	1.73	1.018	0.612	1.143	0.702	0.463	0.491	1.274	1.022	0.434	0.912	0.851	0.915	0.926	0.439	0.612	0.013	0.59	0.537	0.73	1.13	0.425	0.572	0.379	0.476
D4.97	45	6.344	7.337	10.586	0.102	1.565	3.884	4.606	6.664	1.936	3.242	3.48	1.583	2.556	0.696	2.088	1.308	0.724	1.489	0.503	1.1	0.6	1.598	2.49	1.834	1.407	0.744	1.364	0.988	0.551	0.282	1.044	1.225	0.29	0.503	1.4	1.049	0.661	0.401	0.391	0	0.47	0.737	0.653	1.07	0.511	0.307	0.305	0.584
D4.98	18	26.933	4.16	5.501	2.557	1.553	2.852	2.664	2.841	1.582	1.865	2.001	2.076	1.389	2.633	1.476	0.87	2.472	1.119	1.567	1.422	0.789	0.919	1.492	0.818	2.583	1.037	0.966	0.771	0.861	0.313	0.974	0.509	0.677	0.94	0.41	0.401	0.46	0.488	0.379	0.441	0.245	0.391	0.325	0.563	0.387	0.262	0.559	0.432
D4.99	162	12.22	5.995	5.151	1.465	7.997	3.853	4.854	3.915	2.344	2.395	2.213	2.297	1.8	1.014	1.376	1.556	1.045	1.303	0.892	1.5	1.42	1.114	1.576	1.327	0.79	0.963	0.943	0.792	0.628	0.97	0.735	1.165	0.952	0.823	0.59	0.739	0.573	0.428	0.488	0.067	0.65	0.517	0.453	0.586	0.373	0.193	0.353	0.342
D489	214	14.513	2.332	4.043	28.729	1.449	3.238	3.25	2.664	1.65	1.572	2.053	1.658	0.871	1.131	0.885	0.459	0.883	0.639	0.471	1.07	1.49	0.978	1.338	0.623	0.701	1.098	0.633	0.133	0.299	0.541	0.326	0.564	0.191	0.348	0.443	0.33	0.172	0.619	0.254	2.703	0.24	0.387	0.221	0.289	0.32	0.461	0.24	0.283
D6.1	55	32.056	4.81	3.651	3.906	2.513	3.158	2.953	0.949	1.815	1.05	0.535	1.581	1.836	3.049	0.778	1.401	2.484	1.752	1.748	1.175	1.004	1.184	0.355	0.987	0.757	0.732	0.644	0.678	0.899	0.46	0.79	0.251	0.715	0.51	0.473	0.393	0.527	0.439	0.661	0.447	0.28	0.368	0.243	0.339	0.443	0.431	0.498	0.217
D6.15	658	11.038	4.979	4.89	3.823	6.103	5.684	4.281	3.327	3.041	2.051	2.241	1.582	1.736	0.787	1.733	1.695	0.807	1.346	0.963	1.411	1.396	1.365	1.392	1.119	0.881	0.778	1.103	0.905	0.867	1.095	0.633	1.057	0.515	0.575	0.807	0.592	0.612	0.758	0.763	0.234	0.58	0.508	0.52	0.467	0.597	0.494	0.311	0.426
D6.16	313	16.149	5.913	3.635	7.786	4.836	4.139	3.602	1.335	2.305	1.135	0.82	1.373	1.582	1.563	1.321	2.262	1.187	1.291	1.206	1.5	2.443	1.264	0.463	1.105	0.535	1.242	0.724	0.883	0.94	0.71	0.965	0.51	0.633	0.817	0.567	0.792	0.655	0.883	0.625	0.688	0.532	0.496	0.332	0.252	0.504	0.288	0.458	0.307
D6.17	672	19.111	6.81	3.8	4.379	7.225	3.979	4.125	1.525	2.023	0.979	0.888	1.711	1.694	1.804	0.742	2.401	1.666	1.648	1.414	1.135	1.5	1.017	0.425	0.861	0.81	0.914	0.541	0.908	0.647	0.478	0.838	0.569	1.024	0.375	0.677	0.435	0.619	0.506	0.516	0.443	0.425	0.488	0.468	0.284	0.398	0.322	0.438	0.204
D6.18	49	18.076	5.244	5.044	1.771	7.532	3.844	3.884	1.956	2.129	1.937	0.671	2.269	2.034	1.566	1.13	1.621	1.395	1.328	1.621	1.564	1.43	1.326	0.464	1.093	1.022	0.736	0.816	0.872	1.003	0.643	0.701	0.754	0.856	0.759	0.643	0.911	0.491	0.643	0.86	0.224	0.378	0.482	0.581	0.261	0.44	0.286	0.438	0.362
D6.19	354	14.656	6.344	4.857	4.714	6.221	5.3	3.952	2.113	2.635	1.519	1.675	1.151	1.858	1.163	1.143	3.014	1.049	1.631	0.958	1.18	1.311	1.237	1.109	1.292	1.118	0.723	0.864	0.891	0.878	0.628	0.668	0.693	0.458	0.458	0.693	0.51	0.911	0.569	0.549	0.346	0.361	0.48	0.47	0.411	0.411	0.359	0.349	0.307
D6.2	19	32.532	4.646	3.262	4.388	2.732	2.735	2.695	0.898	1.879	1.073	0.398	1.251	1.402	3.127	0.851	1.571	2.29	1.566	1.839	1.116	1.182	0.943	0.342	0.771	1.076	0.625	0.559	0.62	0.729	0.331	0.62	0.342	0.798	1.195	0.493	0.485	0.885	0.453	0.649	0.827	0.461	0.27	0.31	0.268	0.405	0.379	0.726	0.236
D6.20	301	28.059	2.195	2.802	18.815	2.101	3.385	2.191	1.411	1.845	1.044	1.307	0.809	0.89	2.466	0.878	0.583	1.755	0.679	1.335	1.057	1.858	0.756	0.822	0.743	0.485	0.816	0.551	0.132	0.451	0.551	0.327	0.329	0.51	0.267	0.284	0.282	0.293	0.619	0.299	2.75	0.207	0.299	0.278	0.186	0.314	0.32	0.348	0.214
D6.21	14	18.339	4.609	4.306	7.795	3.603	4.274	4.216	1.354	2.593	1.403	0.754	1.958	1.677	1.69	1.203	1.558	1.134	1.176	1.452	1.558	2.517	1.259	0.51	1.035	0.712	1.226	0.79	0.876	0.819	0.943	0.588	0.593	0.804	0.413	0.611	0.474	0.453	0.777	0.716	0.658	0.465	0.447	0.382	0.303	0.449	0.191	0.361	0.287
D6.22	5682	14.285	6.154	5.86	2.086	5.834	4.007	3.848	2.146	2.089	2.058	1.228	2.642	2.374	1.243	1.334	1.719	1.037	1.103	1.627	1.568	2.061	1.548	0.673	1.679	0.838	1.089	0.892	0.963	0.65	0.57	0.738	0.841	0.932	0.653	0.775	0.949	0.741	0.698	0.713	0.282	0.453	0.53	0.513	0.353	0.433	0.365	0.393	0.473
D6.23	168	13.624	4.754	4.516	12.616	2.522	5.369	4.437	1.612	2.764	1.288	0.889	1.929	1.972	1.205	1.04	2.051	1.198	2.015	1.026	1.727	2.069	1.529	0.504	0.903	0.612	1.083	0.781	0.939	1.418	0.633	0.594	0.435	0.507	0.331	0.82	0.471	0.385	0.659	0.36	0.338	0.457	0.389	0.227	0.209	0.479	0.248	0.32	0.248
D6.25	120	30.805	4.234	3.08	8.12	3.217	2.517	2.283	0.666	1.737	0.797	0.446	1.369	1.669	2.571	0.814	1.611	2.209	0.194	1.989	1.149	1.391	0.977	0.3	0.777	0.837	0.971	0.669	0.689	1.031	0.309	0.617	0.283	0.846	0.757	0.297	0.437	0.411	0.634	0.511	2.02	0.346	0.36	0.38	0.26	0.437	0.309	0.671	0.297
D6.26	21	13.945	5.089	4.681	9.298	2.898	4.283	4.191	1.474	2.306	1.701	0.985	2.788	1.974	1.574	1.19	2.277	1.245	1.156	0.974	1.63	3.209	1.448	0.582	1.258	0.84	1.448	0.787	1.358	0.695	0.608	0.885	0.5	0.616	0.369	0.684	0.516	0.521	0.971	0.445	0.619	0.347	0.376	0.358	0.269	0.521	0.313	0.405	0.371
D6.27	449	35.258	3.462	2.74	7.352	2.274	2.542	2.748	0.603	1.636	0.834	0.534	1.499	1.196	2.966	0.826	1.681	2.459	1.311	1.976	1.121	0.989	0.973	0.316	0.627	0.703	0.574	0.566	0.625	1.03	0.598	0.566	0.22	0.652	0.665	0.311	0.282	0.4	0.467	0.55	0.606	0.378	0.338	0.308	0.247	0.45	0.265	0.582	0.215
D6.28	75	12.724	4.748	6.176	5.363	2.601	6.054	4.29	3.047	2.638	2.561	2.217	1.088	1.868	1.105	1.593	1.585	0.979	0.977	1.208	1.399	1.626	1.589	1.441	1.371	0.935	0.833	1.007	0.761	0.497	0.604	0.7	0.907	0.575	0.427	0.654	0.65	0.381	0.689	0.536	0.523	0.528	0.643	0.691	0.434	0.547	0.44	0.375	0.445
D6.29	80	7.805	3.025	4.471	20.452	3.379	4.602	4.6	1.53	2.499	1.349	1.272	2.608	1.876	0.797	1.233	0.816	0.475	0.649	0.569	1.736	3.62	1.276	0.675	0.978	0.385	1.916	0.98	0.881	0.513	0.713	0.314	0.481	0.322	0.236	0.767	0.623	0.337	1.008	0.533	0.846	0.286	0.41	0.393	0.318	0.498	0.269	0.196	0.41
D6.30	471	17.185	5.424	4.337	5.753	4.891	4.504	4.487	1.287	2.237	1.125	0.746	1.8	2.016	1.587	0.967	1.796	1.508	2.787	1.083	1.579	1.775	1.171	0.283	1.15	1.042	1.233	0.742	1.362	1.529	0.621	1.258	0.487	0.508	0.571	0.45	0.533	0.437	0.65	0.837	0.475	0.304	0.433	0.379	0.187	0.517	0.487	0.404	0.229
D6.31	1473	12.47	7.737	6.036	0.994	4.445	4.769	2.95	2.802	2.111	3.686	2.289	1.254	2.444	1.051	1.796	1.833	0.953	0.105	1.192	0.85	0.837	1.696	1.637	2.378	1.201	0.543	0.976	0.955	1.233	0.693	1.065	0.964	0.522	0.85	0.732	0.807	1.026	0.593	0.554	0.228	0.474	0.504	0.615	0.335	0.547	0.344	0.41	0.479
D6.35	2370	19.984	4.882	4.987	5.157	2.649	4.818	3.877	1.626	2.585	1.712	1.043	1.661	1.859	1.679	1.201	1.962	1.177	1.274	1.542	1.771	1.916	1.349	0.494	1.311	1.005	0.93	0.793	1.051	0.688	0.777	0.868	0.494	0.887	0.47	0.672	0.529	0.325	0.742	0.468	0.642	0.578	0.438	0.4	0.263	0.58	0.18	0.382	0.304
D6.36	379	13.587	4.824	5.046	9.159	2.351	4.908	4.994	1.609	2.917	1.923	1.246	2.88	2.068	1.141	1.256	1.917	1.344	1.086	1.028	1.957	2.502	1.546	0.581	1.057	0.931	1.279	0.722	1.051	0.604	0.684	0.661	0.371	0.56	0.554	0.818	0.474	0.474	0.862	0.329	0.443	0.327	0.64	0.384	0.319	0.461	0.164	0.399	0.357
D6.39	113	15.836	5.134	4.535	4.583	4.769	4.556	4.183	2.31	2.785	2.019	1.602	1.391	1.745	1.59	1.303	1.514	0.986	1.373	1.069	1.271	2.338	1.222	0.97	1.229	1.039	0.88	0.743	1.178	0.78	1.15	0.738	0.627	0.421	0.671	0.484	0.451	0.498	0.822	0.644	1.042	0.468	0.588	0.451	0.352	0.491	0.454	0.361	0.451
D6.4	309	34.666	4.638	3.84	0.994	4.414	2.158	2.371	1.057	1.381	1.325	0.746	1.114	2.069	3.281	0.977	1.697	2.611	1.088	2.38	1.001	0.466	0.957	0.348	0.783	1.105	0.383	0.65	0.637	0.677	0.324	0.805	0.296	1.175	0.955	0.426	0.542	0.618	0.274	0.529	0.159	0.511	0.344	0.559	0.318	0.335	0.27	0.664	0.25
D6.40	98	31.827	4.551	4.264	1.854	2.678	3.213	3.171	1.393	1.905	1.137	0.845	1.771	1.653	2.898	1.155	1.241	2.285	1.046	1.886	1.363	0.792	1.099	0.407	0.887	0.919	0.586	0.687	0.583	0.565	0.549	0.87	0.359	0.998	0.762	0.556	0.581	0.433	0.458	0.5	0.139	0.373	0.465	0.514	0.262	0.421	0.338	0.62	0.333
D6.41	964	10.674	5.145	5.318	6.843	5.375	4.874	4.924	1.636	2.596	1.951	1.217	2.888	2.442	0.821	1.319	1.163	1.007	1.383	0.798	1.902	2.918	1.406	0.528	1.23	0.622	1.51	0.902	1.141	1.083	0.855	0.533	0.474	0.35	0.414	0.838	0.858	0.374	0.865	0.662	0.469	0.34	0.62	0.526	0.273	0.496	0.441	0.263	0.352
D6.42	669	30.982	4.748	4.293	1.171	3.756	2.764	2.891	1.563	1.653	1.63	0.58	2.298	1.81	2.882	1.169	1.485	2.564	1.095	2.233	1.015	0.735	0.979	0.434	0.851	1.129	0.459	0.661	0.629	0.625	0.473	0.779	0.484	0.907	0.851	0.479	0.564	0.461	0.441	0.739	0.163	0.374	0.441	0.49	0.271	0.468	0.322	0.667	0.343
D6.43	717	7.664	6.083	5.536	6.274	3.284	5.204	5.288	2.111	3.04	2.248	1.533	3.475	2.391	0.633	1.586	1.088	0.657	1.659	0.644	1.965	3.137	1.635	0.85	1.248	0.5	1.504	1.023	0.992	1.107	0.95	0.651	0.568	0.285	0.597	0.971	0.918	0.406	0.921	0.33	0.335	0.338	0.688	0.539	0.372	0.657	0.204	0.259	0.45
D6.44	80	10.433	3.409	3.75	11.597	2.115	4.856	4.74	2.267	3.933	1.543	1.823	1.565	1.429	1.311	1.106	1.41	0.761	1.161	0.707	1.253	2.943	1.149	1.176	0.811	0.584	1.582	0.932	0.971	0.546	1.103	0.42	0.683	0.36	0.285	0.572	0.425	0.35	0.891	0.505	3.05	0.452	0.543	0.319	0.299	0.485	0.379	0.345	0.343
D6.45	58	27.093	3.707	4.229	6.783	2.738	4.771	2.539	2.206	1.849	1.242	2.112	1.158	1.501	2.326	1.004	1.277	2.271	1.153	1.575	1.054	1.242	1.138	1.451	0.984	0.79	0.681	0.616	0.124	0.914	0.512	0.467	0.532	0.492	0.636	0.427	0.368	0.333	0.537	0.368	0.437	0.278	0.422	0.403	0.244	0.437	0.258	0.487	0.263
D6.46	8	28.627	3.474	3.507	8.154	3.677	4.199	2.264	1.651	2.312	1.545	1.603	0.894	1.447	2.139	0.982	1.552	2.005	0.989	1.665	1.176	1.157	0.932	1.164	0.604	0.877	0.764	0.719	0.156	0.774	0.323	0.431	0.376	0.656	0.51	0.467	0.422	0.462	0.455	0.309	0.58	0.295	0.4	0.252	0.264	0.345	0.472	0.52	0.271
D6.47	121	18.335	4.864	4.26	5.268	2.901	4.387	4.763	1.591	3.014	1.602	0.866	2.11	1.914	1.482	1.315	2.07	1.428	1.484	1.442	1.923	2.056	1.267	0.675	0.904	0.696	0.977	0.774	0.691	0.923	0.847	0.533	0.441	0.682	0.512	0.656	0.427	0.545	0.743	0.425	0.401	0.472	0.573	0.366	0.349	0.566	0.179	0.47	0.368
D6.48	38	42.242	3.563	2.887	2.164	2.327	2.538	2.389	0.857	1.698	0.834	0.538	1.172	1.259	3.395	0.763	1.424	2.458	0.958	2.07	1.309	0.88	0.737	0.292	0.632	0.74	0.533	0.526	0.551	0.492	0.37	0.418	0.198	0.793	0.526	0.425	0.361	0.299	0.469	0.648	0.459	0.425	0.317	0.188	0.184	0.413	0.276	0.535	0.241
D6.5	26	16.688	4.922	4.603	7.682	1.83	6.068	3.841	2.399	2.287	1.741	1.818	1.013	1.602	1.421	1.28	2.002	1.006	1.023	1.137	0.986	1.43	1.054	1.316	0.851	1.243	0.909	0.627	1.023	0.693	0.903	0.735	1.11	0.62	0.272	0.618	0.367	0.421	0.878	0.612	1.258	0.479	0.481	0.461	0.38	0.444	0.575	0.442	0.38
D6.52	590	14.475	5.211	4.483	7.126	4.294	4.287	4.351	1.23	2.934	1.794	0.941	1.821	2.37	1.356	1.534	1.554	1.025	0.112	1.289	2.059	2.828	1.292	0.514	1.135	0.694	1.547	0.835	0.884	0.756	0.76	0.767	0.544	0.879	0.71	0.798	0.661	0.569	1.029	0.366	1.107	0.432	0.538	0.496	0.265	0.544	0.176	0.41	0.333
D6.54	1352	21.325	5.356	4.465	1.577	8.528	3.014	3.174	1.403	1.877	1.54	0.695	1.317	2.098	2.315	1.203	1.832	1.757	1.943	1.816	1.296	0.895	1.212	0.46	1.221	0.663	0.622	0.722	0.914	1.014	0.611	0.724	0.46	0.765	0.683	0.649	0.711	0.674	0.46	0.645	0.342	0.508	0.419	0.406	0.298	0.437	0.447	0.474	0.287
D6.6	827	24.102	4.845	4.196	3.698	4.41	3.989	3.464	1.185	2.177	1.242	0.63	1.538	1.757	2.334	0.953	1.779	1.356	1.463	1.672	1.538	1.744	1.257	0.314	1.018	0.928	0.883	0.652	1.063	0.742	0.667	0.826	0.528	0.993	0.64	0.732	0.52	0.448	0.662	0.918	0.625	0.473	0.49	0.403	0.246	0.533	0.296	0.435	0.326
D6.60	382	15.318	5.907	5.144	3.663	4.739	4.33	4.23	1.992	2.495	1.681	1.132	2.459	1.92	1.53	1.526	1.43	0.978	0.78	1.272	1.782	2.227	1.426	0.575	1.323	0.695	1.221	0.936	0.912	0.465	0.959	0.748	0.563	0.897	0.592	0.624	0.767	0.673	0.795	0.528	0.32	0.565	0.524	0.569	0.292	0.558	0.328	0.377	0.394
D6.61	158	21.392	6.233	3.738	2.691	8.918	3.594	3.63	1.282	1.866	1.279	0.665	1.659	1.653	1.913	0.742	2.619	2.046	1.966	1.67	1.005	1.105	1.041	0.296	0.889	0.925	0.606	0.407	1.058	1.365	0.637	0.778	0.487	0.836	0.568	0.529	0.673	0.651	0.421	0.573	0.324	0.269	0.404	0.318	0.194	0.36	0.338	0.446	0.241
D6.66	61	21.17	5.434	4.83	5.658	2.998	4.633	3.171	1.227	2.226	1.315	0.793	1.584	1.755	1.72	1.094	2.689	1.254	1.523	1.358	1.438	2.013	1.27	0.415	1.033	0.951	1.009	0.807	1.148	0.791	0.45	0.714	0.431	1.006	0.461	0.626	0.423	0.517	0.7	0.666	0.583	0.477	0.439	0.309	0.314	0.49	0.288	0.383	0.304
D6.67	741	17.023	5.676	4.433	3.156	5.613	4.125	3.818	1.592	2.402	1.948	0.811	2.071	2.043	1.765	1.416	1.848	1.18	1.956	1.182	1.797	1.418	1.16	0.447	1.285	0.941	0.818	0.788	1.285	1.534	0.776	0.823	0.439	0.808	0.758	0.638	0.914	0.52	0.633	0.545	0.259	0.379	0.58	0.542	0.301	0.487	0.321	0.429	0.379
D6.68	239	13.737	7.311	4.08	0.562	4.296	6.679	3.453	2.381	3.094	1.893	2.475	1.283	1.739	1.169	1.429	2.681	1.204	1.883	1.189	1.234	1.102	1.467	1.732	0.716	0.689	0.758	0.827	0.723	0.993	0.914	0.932	0.795	0.349	0.84	0.627	0.582	0.783	0.647	1.135	0.238	0.478	0.555	0.426	0.414	0.555	0.491	0.322	0.334
D6.69	129	15.303	6.339	5.131	4.684	2.748	3.676	3.089	1.901	2.03	1.966	1.423	1.943	2.088	1.653	1.317	2.237	1.505	1.326	1.227	1.535	2.569	1.386	0.981	0.744	0.753	1.363	0.734	0.914	0.635	0.711	1.312	0.516	0.571	1.139	0.741	0.686	0.651	1.04	0.638	0.628	0.502	0.407	0.465	0.336	0.509	0.265	0.407	0.43
D6.7	3924	32.977	4.097	3.522	3.027	2.683	2.966	2.812	1.162	1.788	0.907	0.69	1.747	1.766	2.929	0.986	1.369	2.366	1.287	2.083	1.259	1.454	0.971	0.398	0.571	0.732	0.879	0.633	0.479	0.547	0.512	0.477	0.334	0.791	0.727	0.378	0.345	0.576	0.657	0.681	0.852	0.455	0.391	0.435	0.33	0.433	0.288	0.534	0.288
D6.70	339	8.07	5.908	4.6	1.747	8.021	6.848	4.694	3.544	2.759	1.978	2.378	1.651	2.092	0.754	1.369	1.439	0.651	3.463	0.467	1.084	1.226	1.443	1.631	1.019	0.506	0.728	0.728	0.836	1.21	0.872	0.535	1.186	0.161	0.504	0.817	0.518	0.325	0.588	0.742	0.104	0.663	0.752	0.513	0.431	0.482	0.571	0.21	0.337
D6.72	1658	11.728	6.529	4.621	1.253	5.199	6.583	4.527	3.502	2.496	1.817	2.173	2.874	2.005	1.228	1.308	1.551	1.104	1.969	0.868	1.057	1.221	1.424	1.479	1.268	0.738	0.748	0.847	0.861	0.828	0.69	0.977	0.643	0.349	0.53	0.585	0.668	0.509	0.621	0.719	0.367	0.45	0.578	0.585	0.403	0.53	0.57	0.411	0.229
D6.73	1945	12.425	8.336	5.271	1.476	4.211	5.824	4.207	3.181	2.267	1.858	2.977	1.275	1.824	1.03	1.313	2.213	0.989	2.291	0.948	0.829	1.094	1.449	2.008	1.214	1.118	0.546	0.689	1.105	1.088	0.924	0.972	0.9	0.338	0.852	0.825	0.532	0.566	0.484	0.488	0.194	0.348	0.525	0.406	0.29	0.471	0.419	0.338	0.321
D6.74	587	18.837	3.865	4.051	8.521	4.142	4.443	3.549	1.164	2.12	1.147	0.7	1.912	1.965	1.48	0.999	1.917	1.295	1.3	1.286	1.981	2.522	1.143	0.363	0.762	0.877	1.197	0.758	1.095	0.77	0.774	0.514	0.516	0.566	0.449	0.492	0.497	0.526	0.925	0.87	1.073	0.447	0.483	0.483	0.347	0.452	0.28	0.39	0.263
D6.76	30	18.888	2.794	3.406	16.843	1.006	4.089	3.415	1.358	2.289	1.045	1.566	1.214	1.381	1.674	0.713	0.788	1.547	1.328	0.778	1.309	3.269	1.143	1.022	0.827	0.615	1.508	0.55	0.179	1.003	0.44	0.407	0.374	0.368	0.111	0.368	0.195	0.15	1.26	0.27	2.689	0.189	0.508	0.28	0.264	0.371	0.739	0.374	0.231
D6.77	404	35.574	5.536	3.225	1.488	4.037	2.71	2.672	1.063	1.327	0.915	0.352	1.408	1.322	3.188	0.543	1.994	3.386	2.212	1.883	0.709	0.465	0.875	0.309	0.561	1.363	0.447	0.4	0.646	0.84	0.392	0.749	0.465	0.817	0.576	0.445	0.576	0.784	0.221	0.468	0.163	0.246	0.375	0.269	0.189	0.304	0.412	0.639	0.176
D6.78	975	16.999	5.577	5.469	1.713	6.371	3.855	3.953	1.863	2.406	2.135	1.191	1.59	2.507	1.774	1.359	1.65	1.283	1.175	1.68	1.671	1.251	1.446	0.659	1.399	0.666	0.747	0.769	0.839	0.529	0.684	0.747	0.574	0.969	0.796	0.727	0.704	0.502	0.587	0.424	0.206	0.653	0.547	0.639	0.372	0.536	0.251	0.493	0.372
D6.79	847	21.115	4.28	4.79	4.71	3.41	4.182	4.25	1.474	2.444	1.565	1.234	2.614	1.992	1.936	1.322	0.845	1.53	1.074	1.253	1.798	1.892	1.365	0.577	1.045	0.545	1.137	0.949	0.637	0.704	0.787	0.522	0.433	0.425	0.458	0.697	0.627	0.354	0.67	0.585	0.72	0.416	0.579	0.554	0.348	0.566	0.627	0.423	0.304
D6.8	597	18.783	7.218	4.346	2.676	5.144	4.36	3.897	1.886	2.079	1.443	1.045	2.141	1.706	1.558	0.894	2.555	1.838	2.424	1.037	1.112	1.32	1.252	0.389	0.818	1.014	0.636	0.558	0.989	1.062	0.829	0.894	0.65	0.832	0.524	0.698	0.549	0.762	0.474	0.294	0.14	0.286	0.496	0.488	0.249	0.412	0.132	0.387	0.216
D6.80	571	15.09	5.707	6.001	1.981	4.224	3.959	4.515	2.63	2.483	2.36	1.427	2.539	2.375	1.381	1.386	1.609	1.126	0.955	1.386	1.606	1.567	1.579	0.735	1.525	0.974	0.869	0.825	0.901	0.828	0.894	0.832	0.776	0.857	0.681	0.791	0.73	0.419	0.698	0.47	0.245	0.416	0.649	0.446	0.367	0.455	0.11	0.406	0.455
D6.81	806	14.443	5.26	4.376	11.248	3.072	4.921	4.186	1.529	2.492	1.27	0.852	1.818	1.903	1.194	0.972	1.89	1.089	1.52	0.906	1.539	2.34	1.282	0.374	1.064	0.766	1.507	0.833	1.254	0.902	0.687	0.795	0.339	0.665	0.256	0.687	0.557	0.51	0.807	0.605	0.64	0.462	0.554	0.386	0.288	0.5	0.32	0.317	0.275
D6.82	673	14.987	4.195	4.223	12.869	2.454	4.421	4.534	1.469	2.624	1.34	1.139	2.256	1.972	1.213	1.169	1.301	0.999	0.858	1.166	1.711	3.048	1.076	0.671	0.732	0.638	1.439	0.795	0.93	0.476	0.891	0.498	0.377	0.586	0.418	0.44	0.421	0.314	1.175	0.49	0.79	0.446	0.495	0.421	0.319	0.498	0.16	0.421	0.371
D6.84	79	13.969	5.31	4.956	6.337	3.137	4.665	4.611	1.938	2.973	2.121	1.318	2.568	1.929	1.295	1.642	1.52	1.031	1.231	1.216	1.971	1.863	1.412	0.724	1.299	0.817	0.884	0.898	0.996	0.696	0.971	0.798	0.412	0.798	0.825	0.719	0.717	0.459	0.842	0.38	0.187	0.491	0.536	0.505	0.281	0.495	0.175	0.316	0.464
D6.85	101	21.77	4.345	3.684	6.069	4.817	3.759	3.412	1.091	2.329	1.227	0.633	1.66	1.843	1.863	1.113	1.716	1.463	2.029	1.657	1.519	1.793	1.072	0.408	0.872	0.974	0.966	0.747	1.119	1.041	0.752	0.655	0.461	0.636	0.58	0.333	0.552	0.547	0.608	0.788	0.666	0.303	0.394	0.394	0.255	0.436	0.214	0.464	0.305
D6.86	176	28.279	3.788	3.498	11.917	1.866	2.873	3.101	1.011	1.955	0.992	0.501	2.205	1.356	2.665	0.842	1.23	2.712	0.929	1.58	1.167	1.493	0.987	0.343	0.701	0.963	0.829	0.493	0.788	0.497	0.523	0.67	0.276	0.573	0.588	0.438	0.336	0.293	0.51	0.412	0.621	0.299	0.501	0.269	0.239	0.388	0.21	0.66	0.26
D6.87	736	12.721	7.462	5.018	0.877	5.119	5.806	4.387	2.625	2.256	1.701	1.85	1.44	2.025	1.157	1.257	2.312	1.367	2.157	1.146	1.069	0.896	1.539	0.922	0.944	1.324	0.734	0.682	0.902	0.939	1.142	1.129	1.377	0.456	0.659	0.652	1.082	0.611	0.471	0.898	0.259	0.479	0.646	0.65	0.365	0.438	0.501	0.374	0.341
D6.88	255	15.604	3.899	3.967	17.92	3.316	3.848	3.859	1.072	2.38	1.402	0.626	2.031	1.828	1.532	0.956	1.512	1.413	1.189	1.061	1.508	2.224	1.16	0.374	0.892	0.837	1.152	0.615	1.176	0.71	0.536	0.635	0.345	0.409	0.409	0.611	0.347	0.312	0.686	0.49	0.76	0.251	0.512	0.47	0.255	0.413	0.279	0.341	0.27
D6.89	206	17.254	3.895	3.11	18.374	5.268	3.662	3.551	1.072	2.233	1.039	0.541	1.205	1.402	1.881	0.831	1.196	0.999	0.753	1.018	1.486	2.022	0.923	0.263	0.855	0.685	1.161	0.688	0.874	0.457	0.485	0.498	0.384	0.666	0.509	0.503	0.547	0.463	0.75	0.82	1.029	0.341	0.398	0.357	0.257	0.447	0.379	0.425	0.252
D6.91	2106	18.044	4.649	4.431	1.877	5.446	5.841	3.305	2.758	2.553	2.445	2.214	1.733	2.106	1.524	1.242	1.52	1.418	1.631	1.127	1.44	1.292	1.288	1.57	0.993	0.64	0.776	0.696	0.128	2.176	0.792	0.307	0.947	0.337	0.407	0.648	0.614	0.333	0.56	0.403	0.201	0.449	0.483	0.534	0.355	0.501	0.58	0.281	0.291
D6.92	580	12.85	3.809	3.657	18.781	3.973	3.566	3.335	0.79	2.192	1.199	0.872	1.342	1.549	1.336	1.031	1.161	0.709	0.041	0.943	1.606	3.171	0.979	0.343	0.843	0.563	1.772	0.729	0.915	0.411	0.684	0.373	0.307	0.704	0.291	0.652	0.522	0.591	1.136	0.466	3.307	0.334	0.316	0.325	0.273	0.4	0.384	0.352	0.261
D6.93	197	17.286	6.126	5.066	1.992	7.538	3.439	3.477	1.545	2.107	1.504	1.164	1.406	2.199	1.878	1.289	2.352	1.379	0.891	1.722	1.526	1.349	1.368	0.548	1.286	0.853	0.927	0.82	0.929	0.414	0.709	0.878	0.594	1.052	0.774	0.744	0.687	0.627	0.695	0.627	0.412	0.679	0.401	0.624	0.294	0.518	0.245	0.422	0.371
D6.95	428	17.72	5.443	3.991	7.204	7.03	3.563	3.611	0.981	2.201	1.729	0.524	1.518	2.162	1.688	1.003	1.34	1.27	0.203	1.509	1.785	2.361	1.218	0.289	1.146	0.793	1.315	0.737	0.897	0.945	0.558	0.63	0.526	0.8	0.533	0.504	0.949	0.678	0.935	0.766	1.317	0.409	0.536	0.416	0.185	0.445	0.33	0.382	0.215
D6.96	60	14.653	4.962	3.831	13.155	3.12	4.699	3.858	1.384	2.725	1.527	0.912	1.544	1.648	1.474	1.199	2.421	1.174	1.106	1.06	1.727	2.375	1.148	0.538	0.941	0.635	1.196	0.701	0.855	0.989	0.798	0.562	0.471	0.608	0.668	0.577	0.544	0.392	0.826	0.401	0.555	0.48	0.421	0.366	0.315	0.52	0.13	0.368	0.364
D7.10	1534	6.694	3.96	13.691	0.523	2.037	4.746	4.758	5.229	1.816	4.093	2.212	2.297	1.784	0.988	2.839	0.713	0.84	2.618	0.778	1.544	1.93	2.024	1.089	1.717	1.505	1.148	1.216	1.41	0.483	0.418	0.709	1.051	0.249	0.544	0.883	0.485	0.303	0.931	0.095	0	0.145	0.596	0.673	0.447	0.412	0.24	0.238	1.198
D7.13	121	15.671	3.096	4.389	6.589	0.157	2.828	6.233	2.334	1.15	1.123	1.506	1.269	1.059	1.887	0.445	0.652	1.301	0.438	1.243	0.748	5.441	0.976	0.587	0.271	1.142	3.742	0.424	0.199	0.231	0.561	0.292	0.269	0.352	0.116	0.585	0.153	0.205	2.103	0.091	12.066	0.239	0.51	0.208	0.25	0.119	0.604	0.413	0.174
D7.14	21	13.481	5.302	6.398	4.096	2.551	5.03	5.424	2.903	1.518	1.732	1.598	6.107	1.312	1.355	0.811	1.709	2.061	1.637	1.34	1.087	1.396	1.625	0.715	0.607	1.878	1.921	0.634	0.389	0.739	0.69	0.887	0.972	1.184	0.379	0.542	0.502	0.574	0.544	0.222	0.229	0.313	0.605	0.595	0.356	0.227	0.297	0.319	0.294
D7.16	2481	12.39	3.738	5.697	5.031	4.257	4.769	4.481	2.218	2.924	1.809	1.891	5.173	1.383	1.351	1.933	0.905	1.065	1.006	1.054	2.058	1.967	1.234	1.178	1.045	1.09	1.818	1.218	0.153	0.469	1.338	0.417	0.866	0.808	0.582	0.517	0.39	0.293	0.939	0.336	0.135	0.614	0.413	0.365	0.519	0.532	0.253	0.235	0.503
D7.18	42	19.03	4.266	2.219	8.238	1.912	4.801	3.904	0.77	2.487	0.801	0.983	4.228	0.99	1.758	0.782	1.594	2.35	1.814	2.172	1.367	2.636	1.021	0.49	0.362	0.448	2.113	0.502	0.782	1.784	1.514	0.668	0.334	0.422	0.5	0.23	0.291	0.265	0.68	0.381	0.827	0.334	0.303	0.225	0.18	0.325	0.668	0.502	0.161
D7.20	28	23.357	1.53	2.549	24.725	0.294	2.154	2.83	1.274	1.274	0.864	0.786	1.82	0.84	1.624	0.897	0.405	2.06	0.734	1.629	1.01	2.672	0.749	0.473	0.466	0.443	2.265	0.666	0.056	0.282	0.16	0.353	0.32	0.487	0.313	0.346	0.137	0.165	0.718	0.113	4.296	0.24	0.245	0.184	0.271	0.24	0.443	0.395	0.127
D7.22	53	10.365	5.235	6.825	0.324	1.58	4.482	4.881	3.959	1.929	2.501	2.294	3.65	1.203	1.104	2.799	1.618	0.895	1.307	2.091	0.825	1.652	1.379	1.494	1.287	1.167	1.363	1.061	1.037	0.352	1	1.095	0.982	0.219	0.899	0.784	0.448	0.541	0.696	0.784	0.201	0.991	0.469	0.626	0.926	0.507	0.816	0.331	0.444
D7.23	27	28.41	3.432	5.125	0.561	2.198	3.486	2.901	1.83	1.89	1.431	1.711	2.63	1.022	2.595	2.593	0.714	1.824	0.479	2.411	1.757	1.465	1.033	0.944	0.88	1.03	1.837	1.223	0.117	0.414	0.696	0.468	0.516	0.94	0.909	0.456	0.341	0.219	0.904	0.177	0.306	0.487	0.31	0.268	0.472	0.357	0.352	0.459	0.496
D7.25	156	22.027	3.474	2.416	16.882	6.036	3.684	2.553	1.647	1.815	0.894	1.086	1.815	0.765	1.869	0.906	1.258	1.451	1.142	1.557	1.022	1.534	0.673	0.684	0.64	0.93	0.998	0.64	0.602	0.59	0.715	0.592	0.562	1.166	0.484	0.224	0.262	0.319	0.37	0.304	0.135	0.257	0.29	0.241	0.321	0.189	0.488	0.337	0.21
D7.26	20	8.769	6.88	9.095	0.389	7.621	4.476	3.375	3.652	1.828	2.927	2.006	1.598	2.847	0.924	1.632	1.059	1.053	1.16	1.391	1.412	0.619	1.505	1.558	1.541	0.678	1.131	1.127	1.266	0.97	0.761	1	1.019	0.431	0.695	0.886	0.566	0.478	0.537	0.285	0	0.571	0.588	0.782	0.351	0.38	0.45	0.332	0.545
D7.27	149	32.376	3.101	3.371	0.784	3.009	3.449	2.211	1.944	2.268	1.043	1.627	3.384	1.268	3.376	1.592	0.927	1.841	0.954	2.279	1.254	1.489	0.776	1.114	0.733	0.833	1.449	1.016	0.489	0.411	0.651	0.527	0.476	0.546	0.841	0.438	0.187	0.257	0.619	0.343	0.414	0.3	0.354	0.224	0.543	0.392	0.262	0.5	0.322
D7.28	40	15.995	3.876	5.541	6.995	3.635	5.829	3.119	2.456	2.68	1.286	1.94	1.532	1.295	1.433	1.85	1.067	1.39	1.252	2.099	1.996	1.304	1.286	1.136	0.736	0.637	1.372	1.402	0.564	0.589	0.955	0.663	1.011	0.77	0.68	0.671	0.486	0.293	0.654	0.598	0.03	0.43	0.439	0.546	0.323	0.529	0.288	0.555	0.391
D7.29	3365	20.796	6.843	4.381	1.333	0.504	6.72	5.302	1.891	1.883	1.136	1.328	2.014	1.512	1.776	1.267	2.364	1.157	1.213	1.684	0.801	3.035	1.093	0.839	0.617	0.77	1.651	0.765	2.065	0.315	1.085	0.591	0.678	0.566	0.504	0.527	0.169	0.43	0.65	0.412	0.125	0.55	0.599	0.42	0.56	0.307	0.714	0.322	0.276
D7.30	256	13.532	5.32	3.995	2.426	3.058	5.043	6.787	2.166	2.899	1.222	1.554	4.019	1.299	1.099	1.638	1.66	0.892	1.32	1.585	0.961	3.739	1.337	0.73	0.887	0.663	1.822	1.111	0.863	0.578	1.585	0.704	0.706	0.294	0.882	0.53	0.405	0.472	0.783	0.966	0.051	0.906	0.506	0.333	0.472	0.54	0.535	0.313	0.41
D7.31	18	12.088	2.029	2.234	30.192	0.762	2.919	4.254	1.34	2.041	0.866	0.885	1.68	0.628	1.352	0.677	0.665	0.521	0.543	0.448	1.215	4.278	0.599	0.611	0.602	0.583	2.183	0.696	1.203	0.269	0.76	0.252	0.536	0.243	0.151	0.281	0.127	0.234	0.838	0.34	3.268	0.212	0.25	0.125	0.295	0.248	0.517	0.193	0.127
D7.32	1693	13.385	5.652	5.931	0.907	3.029	4.526	4.636	2.814	2.532	1.937	1.828	4.149	1.456	1.448	2.45	1.202	1.071	0.809	1.423	1.858	1.464	1.328	1.224	1.131	0.926	1.737	1.401	0.795	0.574	1.352	0.626	0.841	0.727	1.303	0.631	0.615	0.478	1.016	0.325	0.076	0.497	0.41	0.445	0.412	0.492	0.59	0.317	0.574
D7.33	36	21.443	4.431	6.515	0.338	1.688	3.772	3.932	3.202	1.332	1.559	2.253	4.07	1.732	2.24	1.643	1.113	1.955	1.964	2.004	1.514	2.142	1.082	1.153	0.877	1.185	1.683	1.029	0.183	0.895	0.441	0.668	0.837	0.463	0.775	0.512	0.12	0.334	0.695	0.245	0	0.347	0.601	0.383	0.632	0.383	0.41	0.441	0.472
D7.34	59	22.73	3.593	3.002	14.673	0.849	4.412	2.226	1.164	2.522	1.164	1.201	1.261	1.248	1.557	0.78	0.937	1.412	0.089	2.142	1.382	2.933	0.881	0.682	0.52	0.652	1.643	0.639	0.79	0.695	0.674	0.393	0.536	0.721	0.626	0.253	0.084	0.292	0.771	0.328	1.525	0.525	0.399	0.3	0.201	0.346	0.579	0.307	0.281
D7.36	308	5.715	5.179	5.975	3.803	0.481	7.23	5.967	1.714	2.951	2.046	2.03	1.909	1.927	0.576	1.011	1.101	0.437	1.253	0.517	0.726	8.674	1.958	0.847	1.202	0.6	3.054	0.582	1.268	1.039	0.808	0.432	0.463	0.103	0.1	0.625	0.237	0.435	1.907	0.224	1.863	0.337	0.733	0.437	0.414	0.345	0.785	0.332	0.425
D7.37	88	17.623	2.279	2.054	29.357	0.291	3.249	1.583	0.466	1.895	0.466	0.785	0.819	0.966	1.441	0.534	0.998	1.03	1.294	1.211	1.051	2.742	0.743	0.365	0.23	0.328	1.524	0.409	0.484	0.649	0.971	0.243	0.362	0.482	0.144	0.179	0.126	0.264	0.97	0.195	5.427	0.443	0.273	0.156	0.14	0.273	0.541	0.333	0.17
D7.38	1013	7.906	7.36	7.856	0.153	7.946	4.721	4.809	3.548	1.874	2.658	2.065	2.046	2.024	0.78	2	1.411	0.813	1.759	1.345	0.939	1.03	1.309	1.171	1.144	0.718	1.118	1.199	1.299	0.637	1.271	0.908	0.87	0.246	0.651	0.889	0.567	0.482	0.567	0.949	0	0.865	0.765	0.66	0.443	0.412	0.577	0.241	0.472
D7.40	35	28.333	3.139	3.212	5.071	6.085	3.068	1.716	1.66	2.081	0.902	1.148	1.465	1.605	2.267	1.446	0.844	1.862	2.875	2.132	1.183	2.318	0.729	0.626	0.579	0.848	1.011	0.703	0.501	0.576	0.518	0.399	0.585	0.859	1.131	0.332	0.536	0.311	0.518	0.219	0.45	0.309	0.459	0.323	0.257	0.317	0.255	0.553	0.366
D7.41	432	10.146	4.829	7.037	0.525	14.524	4.461	3.908	3.715	2.125	1.982	1.808	1.776	2.634	1.35	1.796	0.762	0.817	1.602	0.854	1.451	0.743	1.417	1.134	1.116	0.773	1.178	1.067	0.241	0.861	0.574	0.53	1.329	0.491	0.468	0.623	0.593	0.22	0.546	0.194	0.019	0.667	0.542	0.551	0.347	0.363	0.269	0.243	0.458
D7.42	22	18.355	1.442	1.603	28.023	0.611	2.842	1.444	0.922	1.889	0.5	0.603	3.603	0.7	1.87	0.641	0.381	0.905	0.46	0.826	1.35	4.086	0.648	0.48	0.435	0.265	2.087	0.628	0.366	0.215	0.47	0.205	0.247	0.232	0.334	0.223	0.19	0.116	0.631	0.228	7.489	0.178	0.161	0.136	0.195	0.312	0.225	0.317	0.143
D7.44	87	14.231	4.14	4.465	0.925	9.927	4.835	3.438	2.462	2.688	1.599	1.815	2.832	1.623	0.996	2.209	0.586	1.14	3.154	1.363	1.503	1.527	1.205	1.151	0.733	0.257	1.483	1.287	0.801	1.787	1.007	0.298	0.534	0.312	0.791	0.39	0.637	0.11	0.664	0.637	0.158	0.64	0.452	0.39	0.363	0.51	0.582	0.356	0.39
D7.46	1119	31.052	4.144	3.37	0.699	4.877	2.47	2.588	1.517	1.3	1.027	1.115	1.779	1.184	3.095	1.374	1.267	2.31	1.272	3.731	1.107	0.878	0.823	0.914	0.529	0.675	0.95	0.768	0.077	0.95	0.799	0.686	0.454	1.52	1.129	0.306	0.231	0.507	0.609	0.33	0.143	0.633	0.391	0.165	0.229	0.41	0.834	0.738	0.424
D7.47	262	8.617	7.641	5.038	0.247	3.903	5.432	4.154	2.806	2.574	1.362	1.757	1.757	1.72	0.674	2.729	1.819	0.84	1.694	1.963	1.145	0.865	1.79	1.079	0.876	0.468	1.075	1.554	0.777	0.865	1.907	0.976	0.961	0.578	1.351	0.567	1.068	0.917	0.567	1.775	0	1.259	0.652	0.582	0.342	0.667	0.965	0.541	0.405
D7.5	15	16.277	3.646	5.048	1.701	8.523	4.693	4.768	2.916	1.81	1.178	1.866	5.752	1.435	2.758	1.303	0.724	1.807	2.439	0.763	1.356	1.734	1.227	1.099	0.724	1.208	0.964	0.895	0.382	0.678	0.319	0.714	0.816	0.625	0.408	0.467	0.527	0.286	0.517	0.405	0	0.22	0.395	0.22	0.632	0.329	0.27	0.303	0.369
D7.52	122	24.675	4.234	5.42	0.405	3.206	4.425	2.104	2.746	1.914	1.702	1.778	1.378	2.096	2.222	1.987	0.989	2.143	1.172	2.84	1.749	0.71	1.123	0.922	0.966	0.723	1.35	1.261	0.141	1.707	0.749	0.486	0.804	0.966	0.788	0.527	0.564	0.17	0.553	0.339	0.17	0.574	0.702	0.517	0.342	0.397	0.457	0.493	0.446
D7.53	244	12.151	5.89	3.753	1.232	2.044	6.071	5.839	3.029	2.686	1.428	1.299	3.035	1.317	1.087	1.617	1.844	1.56	1.884	1.895	1.193	1.913	1.285	0.928	0.824	0.93	2.506	1.169	0.983	0.606	1.246	0.661	0.82	0.339	0.832	0.571	0.506	0.465	0.871	0.867	0.443	0.914	0.616	0.361	0.952	0.434	1.116	0.516	0.271
D7.54	79	26.586	5.258	4.344	0.452	1.77	2.796	2.074	2.128	1.427	1.54	1.516	1.732	1.62	2.334	1.82	1.398	2.43	0.126	4.606	1.072	0.783	1.125	1.018	0.81	0.874	1.08	1.083	0.118	1.366	0.27	1.139	0.556	1.323	1.673	0.436	0.417	0.331	0.609	0.217	0.19	0.992	0.409	0.478	0.382	0.398	0.393	0.773	0.361
D7.55	415	26.748	4.97	4.15	0.247	2.711	3.563	1.819	1.49	1.869	1.289	1.439	1.028	1.117	2.113	2.832	1.472	2.227	2.03	4.884	1.171	0.451	0.963	0.666	0.641	0.612	0.777	1.447	0.054	0.978	0.487	0.72	0.612	1.733	1.404	0.516	0.226	0.591	0.347	0.405	0.05	1.117	0.258	0.67	0.215	0.333	0.48	0.799	0.415
D7.56	53	21.705	4.651	4.845	2.758	6.193	4.629	2.767	2.226	2.571	1.697	1.616	1.992	1.325	2.283	1.949	1.165	1.17	1.003	1.641	1.902	1.832	1.127	1.046	0.872	0.755	1.399	1.118	0.777	0.421	0.775	0.59	0.888	0.904	0.545	0.421	0.347	0.275	0.696	0.192	0.155	0.288	0.37	0.34	0.412	0.415	0.248	0.381	0.48
D7.57	133	14.149	3.766	4.063	18.285	4.686	4.421	3.745	1.289	2.406	1.594	1.157	2.004	1.228	1.638	1.379	0.774	1.098	0.084	1.142	1.552	1.607	1.232	0.646	0.868	0.686	1.571	0.72	0.134	0.897	0.692	0.425	0.711	0.701	0.215	0.362	0.201	0.236	0.745	0.335	0.845	0.471	0.441	0.211	0.397	0.408	0.264	0.356	0.291
D7.59	239	16.515	5.436	7.097	0.948	1.41	4.819	3.624	3.222	1.809	1.862	1.571	3.111	2.76	1.825	1.574	1.387	2.458	1.584	1.732	1.688	1.799	1.5	1.022	0.864	1.377	1.37	1.196	0.308	0.737	0.509	0.884	1.078	0.811	0.586	0.653	0.509	0.533	0.603	0.311	0	0.214	0.663	0.6	0.466	0.519	0.144	0.579	0.459
D7.6	26	8.28	6.314	4.45	2.066	0.287	2.977	6.956	2.345	2.313	1.763	2.198	4.024	0.997	0.934	2.213	1.166	0.513	0.976	1.095	0.858	3.79	1.374	1.161	1.703	0.537	2.792	1.261	1.482	0.274	2.142	0.655	0.887	0.295	0.255	0.403	0.1	0.368	1.392	0.913	0.837	1.234	0.308	0.292	0.405	0.49	1.461	0.208	0.287
D7.60	1500	16.445	3.881	7.455	0.999	5.408	3.926	3.478	2.796	1.836	2.289	1.442	2.953	2.066	1.74	1.938	0.922	1.543	1.469	1.506	1.623	1.655	1.306	1.09	1.071	1.612	1.375	1.077	0.256	0.624	0.544	0.608	1.127	0.848	0.781	0.528	0.6	0.434	0.693	0.304	0.259	0.581	0.685	0.512	0.501	0.472	0.195	0.397	0.53
D7.61	126	13.558	5.713	2.519	0.402	12.748	5.137	4.6	1.237	2.5	1.032	0.703	1.656	1.143	1.029	0.851	2.225	1.272	2.923	1.705	2.082	1.034	1.015	0.611	0.754	0.449	0.775	0.576	1.018	1.219	1.425	0.833	0.629	1.078	1.614	0.377	0.405	0.483	0.264	1.036	0.019	0.925	0.423	0.206	0.284	0.37	0.793	0.363	0.155
D7.66	47	8.162	5.184	4.96	1.101	1.068	6.123	7.506	2.2	3.16	1.824	2.034	2.979	1.382	0.617	2.258	2.187	0.747	0.489	1.546	1.117	4.153	1.488	1.081	0.955	0.602	3.063	1.358	0.807	0.272	2.36	0.489	0.679	0.301	0.487	0.752	0.276	0.451	1.636	0.436	0.358	0.65	0.637	0.438	0.44	0.602	1.084	0.29	0.456
D7.67	17	14.127	2.453	2.149	31.513	3.594	3.883	2.56	1.511	2.775	0.716	0.887	1.406	0.863	0.968	1.124	0.471	0.874	1.844	0.918	1.194	1.459	0.679	0.587	0.716	0.35	1.601	0.688	0.385	0.703	0.462	0.32	0.515	0.304	0.394	0.302	0.217	0.16	0.587	0.164	0.703	0.326	0.302	0.177	0.302	0.212	0.39	0.263	0.184
D7.68	244	29.055	3.623	2.238	6.56	4.813	3.311	2.607	1.073	2.243	0.766	0.758	2.35	1.145	2.052	1.11	0.939	1.946	1.975	1.844	1.224	1.477	0.85	0.652	0.488	0.726	1.038	0.689	0.528	1.321	0.815	0.55	0.369	0.662	0.786	0.221	0.121	0.349	0.424	0.498	0.957	0.446	0.357	0.156	0.258	0.3	0.669	0.511	0.203
D7.70	45	15.426	4.25	4.649	5.427	6.926	4.346	3.529	2.277	2.561	1.495	1.293	2.875	1.692	1.48	1.555	0.977	1.265	1.464	1.497	1.774	1.627	1.228	0.871	1.038	0.862	1.274	0.843	0.156	0.828	1.1	0.678	0.88	1.046	0.888	0.401	0.297	0.262	0.763	0.347	0.271	0.561	0.62	0.379	0.442	0.442	0.147	0.503	0.427
D7.71	670	28.819	3.337	3.509	2.206	3.847	3.574	3.043	1.615	2.111	0.956	1.039	2.232	0.968	2.176	1.149	0.793	2.654	1.41	2.957	1.324	1.499	0.861	0.885	0.466	0.671	1.585	0.891	0.056	0.807	0.698	0.686	0.407	0.769	0.87	0.38	0.062	0.264	0.775	0.368	0.92	0.433	0.422	0.252	0.561	0.395	0.451	0.677	0.24
D7.72	11019	18.674	2.474	3.201	18.124	0.967	3.297	2.531	1.381	3.24	0.781	1.755	1.986	1.036	1.269	1.24	3.364	0.776	1.455	1.607	1.902	1.795	1.128	0.94	0.558	0.878	1.654	1.148	0.176	0.746	0.538	0.298	0.3	0.873	0.24	0.412	0.248	0.293	0.88	0.089	0.466	0.27	0.278	0.322	0.59	0.659	0.213	0.28	0.33
D7.73	143	19.85	1.482	1.755	37.613	0.452	2.501	1.803	0.62	1.187	0.612	0.84	0.859	1.001	1.702	0.963	0.399	1.068	0.721	0.892	0.881	1.747	0.642	0.616	0.482	0.452	1.105	0.635	0.642	0.709	0.668	0.273	0.306	0.254	0.254	0.101	0.22	0.153	0.903	0.235	2.658	0.25	0.168	0.123	0.149	0.329	0.362	0.31	0.235
D7.74	16	25.118	4.595	4.793	0.815	3.669	3.082	1.498	2.852	1.669	1.696	0.945	1.212	1.826	2.854	2.083	0.903	2.301	2.942	3.332	1.08	0.712	0.994	0.588	0.837	1.591	0.703	0.962	0.876	1.084	0.627	0.771	1.192	0.881	1.346	0.441	0.744	0.433	0.323	0.257	0.509	0.304	0.455	0.627	0.215	0.318	0.375	0.744	0.409
D7.75	166	14.444	5.34	6.678	1.106	2.849	4.063	3.209	3.612	2.411	3.259	2.168	1.984	1.754	1.518	1.89	1.034	1.222	1.478	1.916	1.448	1.329	1.251	1.713	1.378	0.961	1.481	1.329	0.569	0.694	0.438	0.837	1.172	0.602	1.073	0.732	0.997	0.6	0.523	0.234	0.289	0.62	0.421	0.62	0.587	0.383	0.346	0.431	0.488
D7.77	579	16.606	4.806	5.725	0.654	9.573	4.545	2.762	3.369	2.09	2.548	1.53	1.705	1.874	1.959	1.867	1.156	1.292	1.638	2.008	1.602	0.814	1.196	1.102	1.254	1.111	0.848	0.979	0.727	0.361	0.689	0.718	1.211	0.892	0.658	0.573	0.674	0.382	0.462	0.192	0.022	0.466	0.408	0.569	0.328	0.395	0.312	0.361	0.529
D7.78	850	30.712	4.437	4.66	0.254	3.422	3.379	1.967	2.361	1.62	1.732	1.393	1.24	1.303	2.86	1.443	1.327	2.194	0.659	4.507	1.337	0.603	0.988	0.814	0.717	0.92	0.906	0.797	0.063	0.354	0.53	0.874	0.62	1.23	0.823	0.45	0.446	0.346	0.414	0.438	0.291	0.671	0.438	0.404	0.349	0.303	0.371	0.574	0.329
D7.79	19	6.257	9.164	4.982	0.194	3.497	5.918	4.815	3.167	2.264	2.338	1.959	2.899	2.315	0.605	1.857	2.268	0.98	2.007	1.64	1.065	1.75	1.499	1.103	0.898	0.97	1.613	0.993	0.959	0.751	1.488	1.141	1.415	0.236	0.816	0.696	1.141	0.706	0.592	0.687	0.112	0.936	0.856	0.746	0.744	0.487	0.569	0.428	0.287
D7.8	47	9.722	5.806	5.329	0.29	1.301	4.115	4.381	5.083	2.061	1.898	1.859	8.711	1.386	1.026	2.917	1.204	0.789	0.041	2.113	0.826	2.79	1.408	0.97	1.174	0.933	1.913	1.277	0.889	0.295	1.213	0.69	1.808	0.407	0.66	0.524	0.236	0.278	0.75	0.556	0.022	0.675	0.682	0.327	1.611	0.441	0.824	0.392	0.402
D7.80	674.38	16.614	5.062	6.089	0.565	6.741	4.299	2.993	3.517	2.353	2.867	1.857	2.396	1.557	1.658	2.094	1.134	1.415	1.006	1.98	1.873	0.96	1.358	1.363	1.269	1.365	0.862	0.892	0.197	0.494	0.869	0.702	1.118	0.707	0.741	0.544	0.723	0.494	0.418	0.633	0	0.476	0.407	0.457	0.492	0.416	0.22	0.322	0.462
D7.81	93	9.92	6.3	5.92	0.217	6.451	4.603	4.058	3.464	2.468	2.646	1.772	2.308	1.836	0.813	2.016	1.707	0.889	1.96	2.077	1.239	1.395	1.427	1.018	1.22	0.952	1.327	1.147	0.621	0.594	1.186	0.669	1.368	0.414	0.976	0.738	0.988	0.735	0.643	1.052	0.037	0.886	0.662	0.733	0.618	0.484	0.316	0.445	0.438
D7.83	51	14.437	5.357	4.169	0.705	8.262	4.221	2.368	1.711	2.828	1.741	1.385	1.47	1.265	1.163	1.908	1.063	1.323	4.791	1.883	1.721	0.88	1.078	0.985	0.735	0.763	1.135	1.113	0.64	1.59	1.323	0.73	0.748	0.72	1.313	0.41	0.683	0.645	0.42	0.57	0.153	0.783	0.433	0.41	0.323	0.535	0.988	0.468	0.37
D7.84	29	29.386	4.978	4.287	0.302	2.27	3.206	2.148	1.907	1.172	1.47	1.78	1.544	1.728	3.158	2.148	0.923	2.419	1.024	3.736	1.422	1.203	1.133	0.892	0.993	1.01	1.282	1.216	0.153	1.067	0.735	0.814	0.696	0.626	1.146	0.385	0.341	0.328	0.717	0.276	0.184	0.354	0.328	0.424	0.306	0.429	0.289	0.704	0.35
D7.87	278	15.481	5.226	6.218	1.216	3.507	3.961	2.828	3.099	2.286	2.418	1.663	2.279	2.176	1.644	2.606	1.057	1.49	1.478	2.037	1.441	1.172	1.216	1.099	1.297	1.265	1.109	1.26	0.208	0.794	1.114	0.725	0.923	1.136	1.15	0.41	0.515	0.513	0.801	0.471	0.034	0.757	0.672	0.628	0.203	0.442	0.234	0.51	0.567
D7.88	324	18.22	4.076	5.523	1.913	7.554	3.476	2.959	2.205	1.992	1.823	1.391	4.037	1.419	1.739	1.882	0.872	1.518	0.073	2.222	1.613	2.671	0.844	0.914	0.861	1.139	1.54	1.173	0.951	0.272	0.502	0.707	1.018	1.052	0.822	0.466	0.353	0.196	0.957	0.275	0.017	0.418	0.497	0.384	1.074	0.269	0.443	0.457	0.491
D7.89	40	12.958	7.693	4.747	0.408	3.128	4.911	3.476	4.515	1.463	2.526	1.925	1.369	1.383	1.339	1.539	1.617	1.507	3.514	2.117	0.975	0.606	1.349	0.967	0.837	1.383	0.794	0.929	0.841	0.965	1.307	1.089	1.245	0.907	0.849	0.694	1.123	0.843	0.268	0.358	0.118	0.718	0.466	0.722	0.192	0.4	0.576	0.358	0.308
D7.90	533	20.318	4.262	4.255	3.424	3.983	4.091	2.768	2.232	2.735	1.786	1.646	1.912	1.756	2.191	1.271	0.72	1.974	1.417	2.061	1.625	2.156	1.271	0.897	0.877	0.741	1.451	0.918	0.469	0.643	0.605	0.379	0.9	0.818	0.484	0.536	0.536	0.395	0.613	0.402	1.007	0.377	0.518	0.574	0.336	0.456	0.313	0.459	0.418
D7.91	193	28.838	4.134	3.855	1.036	4.267	3.123	2.159	1.655	1.78	1.305	1.4	1.652	1.305	2.748	1.679	1.573	2.257	0.849	3.622	1.579	1.506	1.004	0.781	0.855	0.944	1.446	1.112	0.09	0.939	0.548	0.632	0.434	1.001	0.738	0.399	0.328	0.442	0.651	0.222	0.496	0.429	0.345	0.45	0.38	0.48	0.334	0.616	0.439
D7.93	1014	20.478	3.997	4.947	0.465	9.648	4.034	1.959	2.171	2.095	1.414	1.509	1.371	1.355	2.201	2.636	0.713	1.251	1.221	1.757	1.815	0.646	1.118	0.945	0.632	0.798	0.837	1.322	0.17	0.467	1.132	0.478	0.922	1.378	0.727	0.396	0.324	0.333	0.536	0.439	0.002	0.706	0.343	0.435	0.416	0.547	0.168	0.338	0.407
D7.94	86	15.306	4.744	4.974	1.878	4.125	6.609	4.457	3.443	2.388	1.425	2.012	2.847	1.626	1.489	1.457	1.4	1.393	0.96	2.142	1.648	2.213	1.087	1.109	1.027	0.899	1.636	1.186	0.673	0.513	1.148	0.695	1.03	0.478	0.679	0.65	0.434	0.309	0.67	0.22	0.115	0.389	0.421	0.564	0.577	0.402	0.223	0.44	0.354
D8.10	3204	20.466	5.176	6.308	0.714	2.661	4.584	2.609	3.053	1.899	2.893	1.963	0.788	1.949	1.789	1.282	1.455	1.953	1.288	1.623	1.353	0.536	1.645	1.304	1.449	1.485	0.5	0.872	0.696	0.724	0.612	0.792	0.924	1.044	0.67	0.728	0.796	0.494	0.344	0.308	0.096	0.524	0.556	0.748	0.342	0.47	0.288	0.506	0.456
D8.11	1559	25.899	3.121	3.71	3.28	8.799	4.388	2.325	2.5	2.22	1.633	1.696	1.079	1.458	1.864	1.313	1.068	1.614	0.967	1.477	1.126	1.142	0.995	1.154	0.79	0.708	0.666	0.832	0.171	0.822	0.68	0.374	0.666	0.741	0.5	0.505	0.439	0.507	0.474	0.411	0.322	0.346	0.39	0.425	0.36	0.39	0.416	0.355	0.243
D8.13	274	8.414	6.508	3.991	0.27	16.348	4.92	3.334	2.358	2.77	2.091	1.645	1.014	1.73	0.497	2.109	1.784	0.721	1.982	1.213	1.483	0.517	1.153	0.911	1.179	0.497	0.734	0.911	0.893	1.012	1.555	0.595	1.017	0.687	1.007	0.559	0.806	0.662	0.366	0.579	0	0.61	0.505	0.453	0.546	0.626	0.216	0.275	0.255
D8.14	8794	14.931	6.495	5.935	1.912	5.469	4.233	3.845	1.909	3.264	1.812	1.309	1.233	1.955	1.077	1.233	2.049	0.875	2.666	1.322	1.621	1.397	1.282	0.91	1.349	0.617	0.856	0.867	1.4	1.045	0.762	0.73	0.633	1.271	0.415	0.52	0.38	0.848	0.428	0.735	0.051	0.415	0.563	0.447	0.412	0.557	0.323	0.423	0.504
D8.15	3045	11.022	4.592	3.884	22.927	0.779	3.863	3.459	1.605	1.802	1.652	1.037	0.957	1.3	1.159	1.237	1.368	0.638	1.514	0.847	1.267	3.846	1.272	0.676	0.885	0.495	1.148	0.758	0.995	0.939	1.223	0.549	0.899	0.659	0.542	0.415	0.282	0.46	0.671	0.699	0.39	0.338	0.556	0.305	0.265	0.476	1.105	0.293	0.26
D8.18	847	24.056	4.298	4.714	8.334	1.951	4.137	2.246	2.777	1.955	2.326	1.939	0.684	1.604	1.694	1.048	1.663	1.466	0.868	1.184	1.182	0.565	1.203	1.702	1.071	1.261	0.517	0.738	0.393	0.738	0.556	0.452	0.676	0.962	0.241	0.594	0.379	0.531	0.364	0.224	0.326	0.391	0.45	0.425	0.376	0.299	0.255	0.349	0.276
D8.19	518	14.368	10.842	6.104	0.59	4.623	2.944	2.331	3.756	1.536	3.02	2.486	0.829	1.486	0.919	0.711	0.829	1.649	0.615	1.174	0.857	0.581	1.416	2.233	2.109	1.576	0.478	0.522	0.508	1.112	0.497	0.817	0.388	1.034	0.233	0.882	0.478	1.062	0.289	0.289	0.396	0.289	0.941	0.775	0.301	0.438	0.826	0.256	0.298
D8.2	1917	25.985	5.226	3.914	2.266	3.791	3.757	2.715	2.335	2.007	1.897	1.608	0.967	1.485	2.218	1.038	1.094	2.063	1.187	1.756	1.506	1.288	1.126	1.014	1.1	0.943	0.641	0.66	0.764	0.568	1.258	0.637	0.647	1.04	0.565	0.533	0.557	0.514	0.451	0.509	0.775	0.367	0.449	0.391	0.283	0.35	0.332	0.438	0.337
D8.21	292	16.531	4.986	5.488	0.421	4.775	6.432	3.621	4.571	2.651	2.563	2.783	1.363	1.929	1.128	1.6	0.856	1.172	1.056	0.937	1.341	0.551	1.409	2.148	1.402	0.689	0.439	0.884	0.351	0.7	0.906	0.36	1.115	0.751	0.296	0.808	0.459	0.327	0.474	0.402	0	0.573	0.522	0.658	0.448	0.467	0.193	0.195	0.329
D8.22	903	8.648	5.971	3.12	0.359	14.204	4.944	3.672	2.288	2.604	1.572	1.451	0.908	1.396	0.529	1.666	1.767	0.93	1.611	1.127	1.431	0.375	1.165	0.896	1.07	0.521	0.669	1.005	1.05	0.762	1.56	0.59	0.916	1.005	0.586	0.561	0.699	0.632	0.385	1.416	0	0.91	0.316	0.393	0.375	0.602	0.827	0.278	0.294
D8.23	1600	16.993	6.441	6.947	1.695	3.405	4.813	2.845	3.581	1.442	1.569	2.051	1.413	2.358	1.35	0.979	1.325	1.559	1.354	1.325	1.252	1.106	1.535	1.369	1.627	1.16	0.741	0.843	0.77	1.252	0.867	0.755	1.33	0.862	0.278	0.614	0.745	0.628	0.682	0.336	0.614	0.195	0.697	0.58	0.365	0.473	0.375	0.463	0.39
D8.24	205	12.358	5.518	5.027	8.16	1.016	4.709	4.36	1.749	2.773	1.815	1.29	1.97	1.593	0.882	1.132	2.499	0.502	1.13	0.847	1.918	2.541	1.352	0.829	1.042	0.761	1.301	0.858	1.56	1.255	1.255	0.753	0.575	1.02	0.698	0.452	0.366	0.533	0.84	1.066	0.812	0.742	0.606	0.292	0.428	0.667	0.628	0.406	0.432
D8.25	3745	28.982	4.467	4.755	1.175	2.802	3.778	1.985	2.124	1.949	2.513	2.027	0.93	1.261	2.305	1.25	1.208	2.193	0.086	1.682	1.124	0.844	1.257	1.334	1.206	1.25	0.556	0.817	0.156	0.987	0.455	0.581	0.663	0.968	1.17	0.499	0.541	0.794	0.396	0.278	0.373	0.305	0.385	0.406	0.324	0.436	0.37	0.625	0.381
D8.26	811	9.09	10.354	5.641	2.815	2.092	2.993	2.595	2.962	1.704	2.689	1.515	0.87	2.773	0.514	1.515	1.934	0.97	1.887	1.594	1.028	0.917	1.688	1.122	2.144	0.744	0.514	1.069	1.688	1.311	1.033	1.274	1.106	1.258	1.515	0.792	1.138	1.284	0.304	1.484	0	0.383	0.613	0.839	0.346	0.571	0.839	0.613	0.336
D8.29	1334	10.614	6.6	4.213	1.264	6.81	4.114	4.418	2.973	2.527	1.842	1.529	1.679	1.799	0.914	1.332	1.763	0.833	1.309	1.285	1.872	1.9	1.394	0.925	1.049	0.668	1.026	0.825	1.161	1.154	1.195	0.694	0.902	0.929	1.388	0.445	0.642	0.668	0.589	1.334	0.36	0.816	0.467	0.448	0.409	0.518	1.238	0.424	0.463
D8.31	1112	27.184	4.8	4.292	1.414	4.2	4.841	2.623	1.932	1.904	1.504	1.429	1.147	1.396	2.442	0.809	1.491	2.586	1.358	2.194	1.136	0.981	1.14	0.843	0.725	1.125	0.633	0.617	0.224	0.839	0.854	0.488	0.796	0.82	0.596	0.407	0.708	0.488	0.411	0.508	0.467	0.312	0.413	0.48	0.284	0.392	0.503	0.622	0.232
D8.33	511	10.945	5.171	4.792	14.294	0.404	4.606	3.845	1.259	2.558	1.466	1.396	1	1.864	0.95	0.995	2.856	0.808	0.894	1.474	1.722	1.909	1.156	0.816	0.41	0.546	1.371	0.563	1.427	1.023	1.806	0.546	0.582	1.028	0.499	0.502	0.215	0.51	0.945	1.098	0.593	0.641	0.605	0.251	0.32	0.568	1.073	0.424	0.228
D8.35	627	11.789	6.439	5.772	1.037	5.895	5.093	3.984	3.051	2.633	2.293	1.608	1.748	1.619	0.848	1.274	2.168	0.868	1.377	0.966	2.321	1.867	1.467	1.1	1.37	0.797	1.212	0.857	1.131	1.256	0.947	0.793	0.951	0.848	0.999	0.391	0.529	0.633	0.696	0.712	0.345	0.676	0.582	0.38	0.523	0.485	0.171	0.349	0.477
D8.36	84	22.753	5.456	6.071	1.278	2.094	4.907	2.356	2.321	1.704	2.495	1.816	0.996	2.008	1.905	1.345	1.523	1.785	0.126	1.572	1.307	0.507	1.561	1.208	1.292	2.068	0.492	0.959	0.749	1.219	0.853	0.677	0.913	1.014	0.597	0.63	0.608	0.542	0.498	0.348	0.084	0.346	0.463	0.608	0.41	0.467	0.304	0.571	0.399
D8.38	2392	13.084	6.077	4.746	0.646	10.304	3.408	3.072	2.345	1.95	2.329	1.309	0.836	2.066	0.936	1.674	1.615	1.155	1.996	1.804	1.139	0.619	1.341	1.044	1.395	0.527	0.552	0.865	1.463	1.455	0.844	0.938	0.76	1.598	1.112	0.476	0.544	0.676	0.576	1.525	0.108	0.682	0.495	0.587	0.354	0.611	0.998	0.46	0.346
D8.4	88	19.383	4.514	4.668	1.857	2.662	4.609	3.422	2.62	2.959	2.057	1.889	1.414	1.767	1.623	0.955	1.384	1.662	1.592	1.609	1.482	1.441	1.253	1.119	1.111	1.236	1.004	0.853	0.656	0.941	0.965	0.678	1.15	0.848	0.753	0.682	0.697	0.514	0.592	0.414	0.583	0.419	0.531	0.444	0.368	0.526	0.388	0.463	0.429
D8.41	548	8.633	6.564	5.91	0.697	2.895	4.582	4.12	2.612	2.346	2.912	1.311	0.942	2.823	0.705	1.678	2.342	0.928	1.982	1.591	1.575	0.798	1.754	1.088	1.62	0.935	0.707	1.129	1.289	1.194	1.074	1.275	1.194	1.179	1.002	0.757	0.868	0.635	0.57	0.906	0.129	1.162	0.568	0.791	0.41	0.829	0.762	0.405	0.436
D8.42	74	21.785	4.832	5.33	0.441	2.15	5.952	3.024	2.378	2.079	2.103	2.063	1.155	1.909	1.883	1.339	1.56	1.688	0.867	1.669	1.728	0.752	1.575	1.235	0.806	1.141	0.677	0.919	0.629	0.974	1.186	0.644	1.134	0.816	0.356	0.542	0.596	0.384	0.651	0.877	0.264	0.455	0.601	0.601	0.398	0.533	0.453	0.377	0.424
D8.43	157	11.899	8.227	3.412	0.399	7.698	3.561	3.542	1.894	2.456	2.144	1.214	1.03	1.766	0.945	0.916	1.691	1.11	3.833	1.393	1.145	0.56	1.117	1.008	1.263	0.793	0.503	0.631	1.048	1.563	0.971	1.053	1.492	0.9	1.176	0.463	1.011	1.108	0.385	1.587	0.031	0.706	0.531	0.512	0.255	0.517	1.228	0.534	0.264
D8.44	2036	7.038	7.428	6.64	0.478	3.954	4.76	4.635	3.247	2.582	3.121	2.041	1.002	2.829	0.496	1.149	1.39	1.016	4.394	0.87	1.296	0.731	1.841	1.198	1.817	0.737	0.608	0.718	0.863	1.647	0.733	0.855	1.723	0.657	0.547	1.004	1.449	0.814	0.465	0.631	0.127	0.339	0.89	0.737	0.323	0.67	0.267	0.459	0.298
D8.5	174	18.396	7.402	3.975	1.129	14.987	3.46	2.554	1.983	1.77	1.641	1.005	0.56	1.353	1.089	1.099	1.52	0.965	0.054	1.299	1.196	1.043	1.124	1.029	1.436	0.668	0.841	0.722	1.245	1.121	0.474	0.515	0.569	2.091	0.52	0.358	0.278	0.695	0.455	1.046	0.105	0.547	0.391	0.24	0.232	0.437	0.657	0.299	0.313
D8.51	537	28.783	5.955	4.579	0.641	0.857	3.864	2.127	3.394	1.686	2.337	2.146	0.399	1.673	1.981	1.437	1.374	1.826	0.961	1.452	0.981	0.544	1.055	1.671	0.926	1.728	0.466	0.599	0.369	0.562	0.531	0.723	1.173	1.295	0.761	0.584	0.383	0.594	0.562	0.232	0.21	0.432	0.434	0.448	0.403	0.259	0.22	0.407	0.417
D8.53	111	12.339	6.972	3.527	0.313	13.683	4.873	4.397	2.445	2.438	1.626	1.377	1.379	1.361	0.73	1.262	1.583	1.176	1.794	1.257	1.456	0.623	1.061	0.855	0.756	0.646	0.753	0.583	0.855	1.137	1.626	0.982	1.677	0.875	1.247	0.448	0.466	0.685	0.321	0.613	0.01	0.84	0.44	0.234	0.499	0.282	0.262	0.453	0.204
D8.54	162	13.463	4.961	5.21	0.613	5.676	7.278	4.007	3.49	2.28	2.368	2.104	1.737	2.125	1.052	1.344	1.142	1.206	1.806	1.009	1.649	0.684	1.616	1.349	1.263	0.719	0.633	0.78	0.609	0.952	1.336	0.456	1.4	0.45	0.449	0.791	0.813	0.309	0.403	0.546	0.02	0.597	0.523	0.682	0.431	0.515	0.603	0.296	0.355
D8.55	22	8.5	4.821	2.859	14.779	0.284	6.32	7.118	0.855	2.76	1.217	1.023	1.327	1.45	0.657	0.866	2.028	0.666	1.217	0.789	1.607	1.644	1.647	0.403	0.655	0.452	3.738	0.421	0.985	1.188	3.002	0.472	0.45	0.846	0.152	0.445	0.28	0.615	0.796	0.63	0.891	0.379	0.456	0.154	0.287	0.463	1.087	0.227	0.148
D8.56	26	10.659	4.957	4.679	1.262	7.549	4.84	5.092	2.523	2.821	2.197	1.7	1.435	2.319	0.757	1.527	1.957	0.805	1.211	1.338	2.044	1.119	1.506	1.065	1.244	0.647	1.259	1.012	0.991	1.042	1.279	0.744	0.706	1.037	0.966	0.612	0.571	0.609	0.805	0.573	0.296	0.726	0.619	0.652	0.607	0.691	0.24	0.443	0.415
D8.58	3228	27.286	2.98	3.625	3.272	3.632	4.02	2.788	2.287	2.682	1.357	1.842	1.319	1.056	2.355	1.132	0.966	2.117	1.514	1.723	1.232	1.931	0.988	1.322	1.12	0.664	1.155	0.744	0.135	1.213	0.677	0.488	0.773	0.69	0.664	0.423	0.391	0.43	0.658	0.273	0.905	0.407	0.286	0.25	0.356	0.417	0.395	0.481	0.353
D8.59	837	4.576	5.774	4.186	0.155	10.712	8.842	4.703	3.35	3.142	2.08	1.8	1.192	1.798	0.335	1.508	0.744	0.522	3.043	0.651	1.677	0.536	1.648	1.132	1.304	0.195	0.778	0.844	0.871	1.092	2.152	0.32	1.117	0.539	0.343	0.736	0.78	0.358	0.371	0.63	0	0.636	0.377	0.46	0.545	0.662	0.248	0.119	0.274
D8.6	174	21.504	6.76	5.092	0.298	2.791	4.55	2.688	3.161	1.526	2.171	2.034	0.964	1.886	1.815	1.132	1.807	2.165	1.252	1.83	1.018	0.257	1.442	1.177	0.954	1.588	0.367	0.652	0.508	0.724	0.782	0.778	1.207	1.243	0.506	0.75	0.9	0.772	0.352	0.435	0.017	0.298	0.688	0.645	0.407	0.379	0.214	0.467	0.289
D8.61	535	26.331	4.281	4.525	1.808	3.218	4.271	2.838	3.117	2.008	2.383	1.892	0.829	1.418	2.086	1.554	1.037	1.674	0.959	1.264	1.13	1.264	1.053	1.707	1.22	1.15	0.666	0.812	0.301	0.54	0.882	0.554	0.631	1.158	0.532	0.445	0.423	0.658	0.585	0.338	0.86	0.377	0.433	0.569	0.367	0.396	0.21	0.352	0.408
D8.62	121	8.687	5.265	2.431	7.034	2.283	5.477	6.551	1.521	3.096	1.468	0.967	1.427	1.999	0.631	0.738	2.053	0.886	2.144	0.956	1.839	1.703	1.659	0.697	0.993	0.371	1.98	0.66	1.102	2.447	1.534	0.469	0.519	0.842	0.137	0.817	0.357	0.576	0.653	0.865	0.995	0.451	0.569	0.353	0.419	0.719	1.074	0.328	0.178
D8.63	636	24.024	5.593	5.5	0.649	2.654	4.455	2.65	3.769	1.868	2.491	2.858	1.034	1.694	2.076	1.638	1.205	1.557	0.83	1.301	1.264	0.467	1.164	1.927	1.457	1.534	0.334	0.871	0.504	0.7	0.797	0.534	0.574	1.004	0.541	0.686	0.534	0.582	0.474	0.293	0.03	0.182	0.267	0.486	0.389	0.497	0.096	0.408	0.334
D8.65	180	10.702	8.189	4.276	0.44	12.798	4.058	3.384	2.957	2.181	1.92	1.455	0.956	2.394	0.858	1.417	1.566	1.344	1.997	1.506	1.391	0.457	1.353	1.246	1.37	0.542	0.533	0.866	1.156	0.785	1.067	0.853	1.212	0.828	0.917	0.772	0.657	0.632	0.358	0.679	0	0.401	0.512	0.661	0.58	0.529	0.171	0.431	0.239
D8.66	390	11.92	9.389	2.999	0.652	11.061	4.986	4.586	1.559	1.822	1.288	1.128	1.212	1.502	0.657	0.744	2.689	1.177	2.161	1.443	0.862	0.541	1.253	0.614	0.836	0.365	0.673	0.358	0.855	1.667	1.735	0.713	0.829	0.991	0.421	0.756	0.888	1.53	0.278	0.525	0.021	0.525	0.445	0.565	0.308	0.52	0.403	0.318	0.118
D8.67	140	12.223	6.062	4.01	3.951	6.892	4.854	4.784	1.667	2.732	1.061	1.307	1.289	1.707	1.076	1.068	2.313	1.087	2.122	1.248	1.975	1.27	1.425	1.01	0.709	0.499	1.146	0.731	1.083	1.663	1.594	1.149	0.415	0.727	0.749	0.356	0.408	0.654	0.87	1.032	0.327	0.723	0.474	0.29	0.47	0.643	0.264	0.463	0.257
D8.68	3699	34.213	4.53	3.247	1.69	3.455	3.965	1.921	1.836	1.868	1.464	1.682	0.678	1.278	2.511	1.002	1.351	2.195	0.994	1.836	0.879	0.969	0.746	1.497	0.919	1.032	0.618	0.5	0.158	0.628	0.532	0.703	0.673	0.922	0.821	0.339	0.339	0.573	0.485	0.299	0.683	0.249	0.404	0.336	0.289	0.321	0.354	0.557	0.203
D8.69	82	19.96	5.15	7.249	0.491	1.904	3.843	2.028	3.758	1.748	3.985	2.678	0.708	2.018	1.492	1.83	1.03	1.717	0.969	1.416	1.043	0.531	1.228	1.946	2.004	1.74	0.417	0.885	0.407	0.502	0.388	0.782	0.726	1.048	0.745	0.903	0.673	0.737	0.33	0.211	0.058	0.354	0.444	0.705	0.364	0.475	0.185	0.409	0.512
D8.7	155	11.796	7.681	5.557	0.29	10.956	3.543	3.444	2.923	1.823	1.871	1.295	0.741	2.3	0.836	1.155	2.27	0.921	3.591	1.126	1.053	0.462	1.287	0.888	1.353	0.741	0.429	0.902	1.475	0.759	1.1	1.196	1.291	1.32	0.686	0.536	0.726	0.803	0.18	0.954	0	0.642	0.422	0.385	0.352	0.444	0.686	0.389	0.37
D8.70	470	27.321	4.126	5.021	1.671	2.538	3.752	2.081	2.515	1.929	2.596	1.967	0.819	1.454	2.414	1.037	0.923	2.746	0.976	1.853	1.231	1.014	1.216	1.54	1.33	1.064	0.652	0.822	0.129	0.991	0.248	1.001	0.683	0.923	0.996	0.501	0.604	0.678	0.463	0.271	0.412	0.326	0.369	0.475	0.306	0.47	0.465	0.589	0.402
D8.72	193	9.139	6.149	3.072	5.041	5.789	6.251	4.087	1.87	2.714	1.277	1.44	0.924	1.531	0.721	0.943	1.635	0.823	1.662	1.103	1.461	0.94	1.4	0.809	0.988	0.433	0.922	0.777	1.138	1.472	2.113	0.761	0.943	1.109	0.874	0.47	0.422	0.524	0.534	1.798	0.104	0.574	0.403	0.492	0.377	0.542	2.303	0.254	0.262
D8.74	1083	28.346	4.453	4.121	0.979	2.061	5.373	2.249	2.112	2.548	1.237	2.5	1.226	1.455	2.009	1.089	1.189	1.998	0.713	1.784	1.451	1.248	1.34	1.558	0.775	0.783	0.768	0.816	0.122	0.347	0.779	0.495	0.823	0.606	0.661	0.432	0.343	0.469	0.694	0.65	0.51	0.203	0.384	0.314	0.395	0.495	0.414	0.524	0.388
D8.75	4806	28.985	4.583	5.784	0.376	1.45	4.135	1.995	3.173	1.913	2.737	2.169	0.842	1.516	2.203	1.597	1.038	1.759	0.028	1.356	0.994	0.332	1.308	1.809	1.468	1.192	0.32	0.898	0.55	0.44	0.534	0.718	0.55	1.412	0.498	0.652	0.498	0.44	0.39	0.312	0.048	0.45	0.476	0.476	0.428	0.406	0.246	0.406	0.432
D8.76	4085	18.713	5.422	5.144	0.977	5.705	4.758	2.422	3.255	1.983	2.137	1.899	1.15	2.086	1.513	1.382	1.38	1.482	1.244	1.574	1.279	0.608	1.359	1.176	1.352	1.232	0.486	0.872	0.814	0.935	1.022	0.671	1.239	1.073	0.603	0.655	0.659	0.547	0.402	0.43	0.023	0.505	0.47	0.552	0.447	0.521	0.533	0.426	0.393
D8.77	778	12.186	6.385	3.471	0.254	20.484	3.49	3.273	2.067	2.46	1.565	1.218	1.103	1.225	0.807	1.103	1.654	0.847	1.609	1.425	1.243	0.667	1.099	0.952	0.954	0.518	0.931	0.787	1.086	0.793	1.113	0.638	0.638	0.853	1.262	0.363	0.533	0.684	0.432	1.239	0	0.686	0.337	0.322	0.473	0.467	0.586	0.306	0.244
D8.78	72	15.177	5.188	4.066	0.139	15.224	4.183	2.748	3.589	2.422	1.998	1.712	1.14	1.259	1.105	1.457	1.1	1.03	1.727	1.265	1.74	0.585	1.12	1.094	1.041	0.57	1.712	0.876	1.032	0.519	0.88	0.625	0.785	1.516	0.436	0.42	0.317	0.59	0.301	0.339	0.029	0.462	0.367	0.35	1.483	0.453	0.084	0.299	0.383
D8.8	1135	6.81	7.356	6.12	0.69	5.365	5.461	2.859	2.968	2.942	2.667	2.196	0.812	3.2	0.629	3.025	1.152	1.039	0.943	1.537	1.86	0.816	1.541	1.393	1.292	0.467	0.572	1.881	0.947	0.62	0.725	0.607	0.746	1.039	1.288	0.624	0.834	0.576	0.629	0.908	0.113	0.616	0.559	0.672	0.358	0.611	0.354	0.437	0.602
D8.80	4751	22.389	5.037	5.572	0.208	1.498	5.097	2.707	3.239	2.237	2.394	2.911	0.95	1.666	1.843	1.874	1.185	1.167	0.692	1.386	1.552	0.61	1.38	2.057	1.074	1.459	0.529	0.959	0.427	0.529	0.884	0.698	0.821	1.028	0.541	0.601	0.457	0.37	0.529	0.713	0.105	0.502	0.484	0.565	0.523	0.598	0.25	0.454	0.424
D8.81	509	20.149	9.153	4.131	0.265	5.148	3.798	2.243	1.817	0.997	1.827	1.178	0.905	1.927	1.618	0.625	2.859	2.396	3.07	1.45	0.815	0.243	1.204	0.501	0.81	2.18	0.367	0.418	1.941	2.791	1.07	1.134	1.036	0.842	0.946	0.401	0.983	1.029	0.173	0.416	0.027	0.248	0.518	0.435	0.202	0.251	0.518	0.501	0.226
D8.83	580	7.651	3.7	3.361	27.329	0.721	4.476	4.421	1.432	1.833	1.359	0.945	0.689	1.471	0.664	0.668	1.341	0.451	0.057	0.707	1.538	3.043	1.22	0.62	0.751	0.396	2.469	0.561	0.826	0.65	1.467	0.293	0.567	0.677	0.217	0.455	0.256	0.929	0.744	0.24	2.409	0.291	0.414	0.243	0.398	0.394	0.194	0.256	0.236
D8.84	123	8.633	7.356	5.591	0.968	4.723	4.728	3.704	3.425	2.222	2.926	1.808	1.076	1.871	0.693	1.219	1.534	1.042	1.508	1.222	1.487	0.945	1.728	1.159	2.079	0.67	1.143	0.776	1.397	1.855	0.952	0.596	0.963	0.644	0.679	0.836	0.988	0.582	0.568	1.39	0.21	0.497	0.531	0.7	0.342	0.559	1.441	0.312	0.423
D8.85	37	4.058	8.12	6.714	0.274	4.376	4.837	5.671	3.239	2.534	2.927	1.887	1.578	1.645	0.386	1.586	1.362	0.508	2.504	0.655	1.444	0.528	2.009	1.036	1.626	0.538	0.876	0.884	1.827	1.591	1.618	0.901	1.909	0.431	0.538	0.747	0.829	0.548	0.448	1.225	0.03	0.936	0.657	0.774	0.488	0.779	1.08	0.324	0.406
D8.87	3312	5.125	5.656	5.988	2.112	9.21	4.844	5.432	2.681	2.611	2.899	1.609	1.579	2.231	0.317	1.463	1.028	0.505	2.347	0.7	1.465	0.818	1.376	1.345	1.167	0.393	0.932	0.837	1.332	1.598	1.461	0.455	2.152	0.262	0.421	0.641	0.696	0.404	0.51	2.102	0	0.556	0.52	0.516	0.338	0.476	1.419	0.209	0.347
D8.88	1230	18.824	6.075	5.804	0.906	2.824	5.346	3.269	3.061	1.851	2.233	2.319	1.163	1.986	1.791	1.163	1.551	1.905	1.624	1.749	1.023	0.567	1.484	1.385	1.249	1.393	0.453	0.794	0.627	0.854	0.94	0.744	0.937	0.809	0.698	0.739	0.838	0.599	0.312	0.377	0.036	0.286	0.567	0.656	0.31	0.429	0.338	0.416	0.445
D8.89	33	20.919	4.937	5.219	0.767	3.864	4.141	2.388	4.643	2.042	2.404	2.575	0.843	1.912	1.571	1.793	1.443	1.187	0.888	1.139	1.376	0.433	1.336	1.521	1.433	1.677	0.384	0.903	0.445	0.829	0.898	0.526	0.853	1.066	0.552	0.659	0.45	0.592	0.419	0.386	0	0.396	0.469	0.561	0.433	0.5	0.28	0.303	0.384
D8.9	187	21.754	4.817	4.3	9.985	2.72	4.305	2.331	1.92	1.775	1.639	1.647	0.748	1.708	1.533	0.837	2.439	1.706	1.442	1.42	1.499	0.588	1.152	1.048	0.913	1.327	0.539	0.682	0.856	1.388	0.495	0.573	0.783	0.797	0.406	0.559	0.554	0.667	0.362	0.278	0.33	0.345	0.347	0.423	0.332	0.295	0.514	0.519	0.34
D8.90	200	19.675	4.198	5.192	1.269	1.686	4.158	3.064	3.736	2.967	2.621	2.481	1.093	1.698	1.61	1.722	0.868	1.587	1.359	1.224	1.388	1.093	1.347	1.909	1.487	1.295	0.961	0.927	0.417	0.752	0.806	0.583	1.032	0.999	0.797	0.693	0.652	0.524	0.638	0.301	0.441	0.51	0.425	0.636	0.465	0.429	0.199	0.417	0.486
D8.92	913	13.961	7.531	5.225	0.255	3.529	3.889	3.651	2.942	2.501	2.552	1.694	1.343	2.334	1.214	1.493	2.233	1.165	1.762	1.619	1.565	0.85	1.522	1.439	1.574	0.717	0.953	0.959	1.478	1.092	0.79	1.073	0.79	1.075	1.03	0.666	0.572	0.852	0.409	1.379	0.011	0.6	0.503	0.692	0.704	0.482	0.704	0.403	0.518
D8.93	22	11.273	7.005	6.292	0.745	3.495	4.712	3.755	3.215	2.787	2.942	1.969	1.128	1.755	0.761	2.094	1.823	0.949	1.421	1.399	1.967	1.307	1.495	1.228	1.687	0.885	1.012	1.047	1.042	0.835	1.069	0.929	0.863	0.754	1.206	0.616	0.704	0.87	0.686	0.424	0	0.603	0.446	0.426	0.61	0.568	0.245	0.389	0.507
D8.94	457	8.377	8.005	5.547	0.458	2.866	4.073	4.123	3.036	2.309	3.274	1.714	0.927	1.819	0.601	1.524	1.96	1.108	0.093	1.529	1.331	0.631	1.754	1.291	1.377	0.646	0.776	1.085	1.192	1.289	1.207	1.163	1.619	1.003	1.19	0.986	1.417	1.096	0.494	0.982	0.061	1.228	0.4	0.629	0.313	0.885	0.852	0.521	0.404
D8.96	431	9.721	7.827	3.67	0.858	4.807	6.963	4.701	3.192	2.68	2.065	1.469	1.509	1.376	0.763	0.922	2.207	1.94	2.061	1.516	1.19	0.636	1.871	0.816	1.053	0.55	1.192	0.753	1.023	0.977	1.086	0.687	0.744	1.727	0.497	0.714	0.807	1.015	0.264	0.795	0.025	0.345	0.583	0.723	0.376	0.59	0.725	0.444	0.188
[truncated: 50 more columns]

## Sheet: TableS3
Table S3. Summary of sequencing results for rumen and hindgut samples.
Sample ID	Reads of rumen sample	Reads of hindgut sample
SCM7_84	27613	14293
SCM7_81	37934	29950
SCM7_67	41085	23187
SCM7_66	23569	19431
SCM7_45	31213	17259
SCM7_32	28281	15259
SCM7_28	26983	27978
SCM7_27	27155	16518
SCM7_20	26331	11909
SCM7_2	33963	13713
SCM7_11	30470	9294
SCM6_93	32864	27089
SCM6_91	33705	24618
SCM6_82	25869	26250
SCM6_44	46524	18739
SCM6_34	19660	38768
SCM6_33	21762	15780
SCM6_29	23783	21430
SCM6_27	30263	26654
SCM6_24	24705	23951

## Sheet: TableS4
Table S4. Relative abundance of rumen bacteria with relative abundance over 0.1% in at least one group between SC1 and MA2 groups.
Item	Group		SEM	p - adj
	SC	MA
[Eubacterium] coprostanoligenes group	0.84	0.65	0.1	0.4
[Eubacterium] eligens group	0.08	nd	0.03	0.31
[Eubacterium] hallii group	0.18	0.13	0.03	0.82
[Eubacterium] nodatum group	0.16a	0.02b	0.02	0.01
[Eubacterium] ruminantium group	0.62	0.7	0.07	0.22
[Eubacterium] ventriosum group	0.05b	0.4a	0.06	< 0.01
[Eubacterium] xylanophilum group	0.01b	0.17a	0.03	< 0.01
[Ruminococcus] gauvreauii group	1.1	0.2	0.36	0.07
Acetitomaculum	1.1	0.38	0.21	0.36
Anaeroplasma	0.06b	0.26a	0.05	0.01
Anaerovibrio	0.23	0.11	0.03	0.12
Anaerovorax	0.16	0.28	0.03	0.08
Bacteroidales bacterium Bact_22	nd	1.41	0.56	-
Bifidobacterium	0.48a	0.01b	0.11	< 0.01
Butyrivibrio 2	2.95	1.54	0.55	0.45
CAG-352	0.08	0.12	0.02	0.32
Candidatus Saccharimonas	1.28b	2.17a	0.26	0.02
Christensenellaceae R-7 group	2.69	1.54	0.41	0.54
Coprococcus 1	0.13	0.04	0.02	0.25
Defluviitaleaceae UCG-011	0.12	0.09	0.02	0.65
Dialister	0.02	nd	0.01	0.88
Erysipelotrichaceae UCG-002	3.63	nd	1.58	-
Erysipelotrichaceae UCG-004	0.07b	0.3a	0.04	< 0.01
Erysipelotrichaceae UCG-009	0.13	0.06	0.02	0.11
Family XIII AD3011 group	0.21	0.19	0.04	0.88
FD2005	0.14	0.11	0.04	0.91
Fibrobacter	0.04b	0.33a	0.05	< 0.01
Fretibacterium	nd	0.02	0	0.06
Lachnobacterium	0.13	0.03	0.03	0.13
Lachnoclostridium 1	0.18	0.04	0.03	0.06
Lachnospira	0.47a	0.36b	0.11	0.02
Lachnospiraceae AC2044 group	0.22b	0.59a	0.07	0.01
Lachnospiraceae ND3007 group	0.03	0.11	0.01	0.01
Lachnospiraceae NK3A20 group	3.25a	0.76b	0.53	0.04
Lachnospiraceae NK4A136 group	0.11b	0.41a	0.07	< 0.01
Lachnospiraceae UCG-008	0.09	0.12	0.03	0.76
Lachnospiraceae XPB1014 group	0.55	0.73	0.09	0.15
Lactobacillus	0.12	0.08	0.03	0.55
Mogibacterium	0.18	0.08	0.03	0.17
Moryella	0.09	0.11	0.02	0.7
Olsenella	0.29	0.3	0.07	0.94
Oribacterium	0.36	0.21	0.05	0.27
Papillibacter	0.02b	0.39a	0.06	< 0.01
Prevotella 1	22.47	30	2.79	0.1
Prevotella 7	3.89	0.14	1.08	0.59
Prevotellaceae Ga6A1 group	0.12b	0.32a	0.04	0.01
Prevotellaceae NK3B31 group	0.17	0.23	0.06	0.76
Prevotellaceae UCG-001	1.26b	2.77a	0.28	< 0.01
Prevotellaceae UCG-003	0.82b	2.09a	0.32	0.02
Prevotellaceae UCG-004	0.12	0.22	0.03	0.13
Prevotellaceae YAB2003 group	0.5	0.24	0.13	0.57
probable genus 10	0.07b	0.36a	0.05	< 0.01
Pseudobutyrivibrio	0.74	1.27	0.2	0.1
Rikenellaceae RC9 gut group	3.13	4.98	0.61	0.2
Ruminobacter	0.03b	0.53a	0.12	< 0.01
Ruminococcaceae NK4A214 group	3.88	2.63	0.48	0.36
Ruminococcaceae UCG-001	0.05	0.25	0.05	0.07
Ruminococcaceae UCG-002	0.14	0.09	0.02	0.18
Ruminococcaceae UCG-005	0.37	0.43	0.07	0.82
Ruminococcaceae UCG-010	0.13b	0.61a	0.08	< 0.01
Ruminococcaceae UCG-014	4.23	3.57	0.66	0.88
Ruminococcus 1	0.54b	1.6a	0.18	< 0.01
Ruminococcus 2	2.89	1.08	0.46	0.17
Saccharofermentans	0.71b	1.54a	0.16	0.01
Schwartzia	0.74a	0.09b	0.12	< 0.01
Selenomonas 1	1.07	0.59	0.17	0.23
Sharpea	0.17	nd	0.04	< 0.01
Shuttleworthia	0.78a	0.08b	0.16	0.02
Succiniclasticum	8.91	3.09	1.21	0.15
Succinivibrio	0.19	0.39	0.1	0.1
Succinivibrionaceae UCG-001	1.51	nd	0.48	-
Succinivibrionaceae UCG-002	0.24b	1.68a	0.35	0.01
Syntrophococcus	0.23a	0.01b	0.06	< 0.01
Treponema 2	0.24b	1.03a	0.15	< 0.01
unclassified_f_Bacteroidales RF16 group	0.21	0.48	0.08	0.06
unclassified_f_F082	0.27b	1.19a	0.16	< 0.01
unclassified_f_Lachnospiraceae	1.44	1.76	0.17	0.25
unclassified_f_Muribaculaceae	0.12	0.14	0.03	0.36
unclassified_f_Prevotellaceae	2.44	2.27	0.36	0.4
unclassified_f_Rikenellaceae	0.04b	0.43a	0.13	< 0.01
unclassified_f_Ruminococcaceae	0.05b	0.27a	0.04	< 0.01
unclassified_f_Succinivibrionaceae	0.06b	1.13a	0.3	0.01
unclassified_f_Veillonellaceae	0.25a	0.03b	0.08	0.03
unclassified_k_Bacteria	0.04	0.08	0.01	0.02
unclassified_o_Absconditabacteriales (SR1)	0.09	0.19	0.03	0.06
unclassified_o_Bacteroidales	0.07b	0.17a	0.02	0.03
unclassified_o_Chloroplast	0.08	0.02	0.01	0.03
unclassified_o_Clostridiales	1.13	2.29	0.31	0.08
unclassified_o_Gastranaerophilales	0.08	0.21	0.04	0.06
unclassified_o_Mollicutes RF39	0.53	0.52	0.09	0.88
uncultured_f_Muribaculaceae	0.2	0.02	0.03	0.02
uncultured_f_Bacteroidales UCG-001	0.04	0.11	0.03	0.35
uncultured_f_Ruminococcaceae	0.1b	0.32a	0.05	0.01
uncultured_f_Muribaculaceae	3.68a	1.07b	0.57	0.04
uncultured_o_Bacteroidales	0.06	0.12	0.02	0.08
uncultured_o_WCHB1-41	0.15	0.42	0.07	0.08
uncultured_o_Gastranaerophilales	0.18b	0.42a	0.09	0.02
uncultured_o_Bacteroidales	0.64	0.58	0.13	0.36
uncultured_f_Bacteroidales BS11 gut group	0.03b	0.26a	0.04	< 0.01
uncultured_f_Ruminococcaceae	0.1	0.14	0.03	0.18
uncultured_f_Erysipelotrichaceae	0.16a	0.03b	0.04	0.04
uncultured_f_Veillonellaceae	0.21	0.01	0.08	0.23
uncultured_f_Bacteroidales BS11 gut group	0.24b	0.65a	0.11	0.02
uncultured_f_Erysipelotrichaceae	0.04b	0.33a	0.06	< 0.01
uncultured_f_Lachnospiraceae	0.19b	0.45a	0.05	< 0.01
uncultured_f_Muribaculaceae	0.52	0.71	0.13	0.65
uncultured_o_Absconditabacteriales (SR1)	0.25b	0.86a	0.11	< 0.01
unidentified rumen bacterium RFN46	0.02	0.17	0.04	0.01
Veillonellaceae UCG-001	0.58	0.87	0.19	0.82
others	2.74	3.87	0.3	0.08
1 SC, high SCC cows with healthy patterns.
2 MA, high SCC cows with clinical mastitis patterns.

## Sheet: TableS5
Table S5. Relative abundance of hindgut bacteria with relative abundance over 0.1% in at least one group between SC1 and MA2 groups.
Item	Group		SEM	p - adj
	SC	MA
[Anaerorhabdus] furcosa group	0.16	0.15	0.02	0.76
[Eubacterium] brachy group	0.25b	0.57a	0.05	< 0.01
[Eubacterium] coprostanoligenes group	4.62a	3.06b	0.38	0.05
[Eubacterium] hallii group	0.06b	0.17a	0.02	0.04
[Eubacterium] nodatum group	0.04b	0.27a	0.04	0.01
[Ruminococcus] gauvreauii group	0.35	0.03	0.11	0.12
Acetitomaculum	0.45	0.43	0.07	0.82
Akkermansia	0.06b	1.14a	0.17	< 0.01
Alistipes	1.35	1.2	0.12	0.59
Alloprevotella	0.19b	0.42a	0.08	0.05
Anaerovibrio	0.04	0.15	0.03	0.13
Anaerovorax	nd	0.28a	0.04	< 0.01
Bacteroides	2.38b	7.29a	0.7	< 0.01
Bifidobacterium	2.06	nd	0.5	-
Blautia	0.22	0.2	0.03	0.95
Butyrivibrio	0.3a	0.01b	0.1	< 0.01
Candidatus Saccharimonas	0.66	0.97	0.12	0.17
Candidatus Soleaferrea	0.26	0.37	0.04	0.11
Cellulosilyticum	0.46	0.22	0.12	0.65
Christensenellaceae R-7 group	3.16b	5.77a	0.41	< 0.01
Clostridium sensu stricto 1	1.87a	0.22b	0.28	< 0.01
Coprococcus 3	0.39a	0.05b	0.06	< 0.01
Defluviitaleaceae UCG-011	0.08b	0.17a	0.02	0.01
dgA-11 gut group	0.08b	1.61a	0.21	< 0.01
Dorea	0.36	0.46	0.04	0.45
Family XIII AD3011 group	0.36b	1.79a	0.19	< 0.01
Flavonifractor	0.09	0.19	0.06	0.32
Lachnospiraceae NK3A20 group	1.2	0.93	0.17	0.32
Lachnospiraceae NK4A136 group	0.08b	0.25a	0.04	0.02
Lachnospiraceae UCG-001	0.01b	0.16a	0.02	< 0.01
Lachnospiraceae UCG-010	0.09b	0.63a	0.07	< 0.01
Lactobacillus	0.57	0.01	0.25	0.48
Marvinbryantia	0.17a	0.04b	0.03	0.02
Mogibacterium	0.35	0.29	0.07	0.25
Negativibacillus	0.21a	0.02b	0.04	0.03
Olsenella	0.14	0.34	0.07	0.2
Oscillibacter	0.42	0.66	0.06	0.07
Paeniclostridium	4.41a	1.81b	0.49	0.02
Papillibacter	0.01b	0.13a	0.02	< 0.01
Parabacteroides	0.1a	0.03b	0.01	< 0.01
Phascolarctobacterium	0.06b	1.09a	0.13	< 0.01
Prevotella 1	0.36a	0.04b	0.07	< 0.01
Prevotellaceae UCG-001	0.71	0.47	0.1	0.05
Prevotellaceae UCG-003	4.42	3.44	0.8	0.76
Prevotellaceae UCG-004	0.34b	1.8a	0.24	< 0.01
Pygmaiobacter	0.19	0.14	0.04	0.88
Rikenellaceae RC9 gut group	8.4a	5.81b	0.55	0.03
Romboutsia	6.15a	3.58b	0.64	0.03
Roseburia	0.14	0.21	0.05	0.21
Ruminiclostridium 1	0.01b	0.22a	0.03	< 0.01
Ruminiclostridium 5	0.14	0.18	0.03	0.94
Ruminococcaceae NK4A214 group	0.41b	1.84a	0.17	< 0.01
Ruminococcaceae UCG-002	0.19b	0.98a	0.11	< 0.01
Ruminococcaceae UCG-004	0.04b	0.43a	0.05	< 0.01
Ruminococcaceae UCG-005	13.92	14.82	0.83	0.45
Ruminococcaceae UCG-009	0.5b	1.38a	0.13	< 0.01
Ruminococcaceae UCG-010	3.74	3.73	0.31	0.54
Ruminococcaceae UCG-013	2.37b	5a	0.44	< 0.01
Ruminococcaceae UCG-014	2.62	2.45	0.33	0.94
Ruminococcus 1	0.28	0.26	0.04	0.4
Ruminococcus 2	1.33	0.83	0.16	0.08
Saccharofermentans	0.01b	0.23a	0.03	< 0.01
Selenomonas 1	0.24	nd	0.11	-
Treponema 2	2.87a	0.13b	0.47	< 0.01
Turicibacter	3.29a	0.53b	0.48	< 0.01
Tyzzerella 4	0.54	0.76	0.1	0.4
unclassified_f_Family XIII	0.03b	0.1a	0.02	0.02
unclassified_f_Lachnospiraceae	3.94	2.38	0.44	0.29
unclassified_f_Muribaculaceae	0.42a	0.13b	0.06	0.02
unclassified_f_Peptostreptococcaceae	1.23	1.26	0.2	0.88
unclassified_f_Prevotellaceae	0.23	0.21	0.04	0.59
unclassified_f_Ruminococcaceae	2.35b	4.66a	0.35	< 0.01
unclassified_o_Clostridiales	0.12b	0.54a	0.06	< 0.01
unclassified_o_Gastranaerophilales	nd	0.08	0.02	-
unclassified_o_Mollicutes RF39	1.17a	0.29b	0.27	0.03
uncultured Parabacteroides sp.	4.98a	0.99b	0.56	< 0.01
uncultured Porphyromonadaceae bacterium	0.03b	0.41a	0.05	< 0.01
uncultured_f_Christensenellaceae	nd	0.65	0.11	-
uncultured_f_Clostridiales vadinBB60 group	0.17	0.09	0.03	0.31
uncultured_f_F082	0.32	-	0.14	-
uncultured_f_Muribaculaceae	0.63a	0.08b	0.1	< 0.01
uncultured_f_p-251-o5	-	0.13	0.02	-
uncultured_f_p-2534-18B5 gut group	0.06b	0.25a	0.04	< 0.01
uncultured_f_Peptococcaceae	nd	0.11	0.02	-
uncultured_f_Ruminococcaceae	0.19	0.03	0.03	0.07
uncultured_o_ Bacteroidales	0.02	0.54	0.07	< 0.01
uncultured_o_ Bacteroidales	nd	0.25	0.03	-
uncultured_o_Bacteroidales	nd	0.95	0.25	-
uncultured_o_Gastranaerophilales	0.03b	0.18a	0.02	< 0.01
uncultured_o_Gastranaerophilales	0.01	0.05	0.02	0.76
uncultured_o_Mollicutes RF39	0.07b	0.59a	0.07	< 0.01
others	2.66	2.24	0.29	0.65
1 SC, high SCC cows with healthy patterns.
2 MA, high SCC cows with clinical mastitis patterns.

## Sheet: Figure S1
Figure S1. ROC curve of the random forest model for predicting mastitis with rumen microbiota dataset.

## Sheet: Figure S2
Figure S2. ROC curve of the random forest model for predicting mastitis with hindgut microbiota dataset.
